# Supplementary material for: Identification of Small Molecule Inhibitors of the Pathogen Box against Vibrio cholerae
Source: Microbiol Spectr. 2021 Dec 22;9(3):e00739-21. doi: 10.1128/Spectrum.00739-21 (PMC8694189; doi:10.1128/Spectrum.00739-21)
Supplement: SUPPLEMENTAL FILE 2 — Supplemental material. Download SPECTRUM00739-21_Supp_2_seq8.xlsx, XLSX file, 0.5 MB [file spectrum00739-21_supp_2_seq8.xlsx]

## Sheet: DMSO vs. 2.5uM MMV687807 p<0.05
Name	Minimum	Maximum	Length	Direction	Differential Expression Absolute Confidence	Differential Expression Confidence	Differential Expression Log2 Ratio	Sequence Name	Differential Expression p-value	Differential Expression Adjusted p-value	gene	locus_tag	product	db_xref	protein_id	Differential Expression Base Mean
16 kDa heat shock protein A CDS	14769	15206	438	forward	1000	1000	6.69295	NC_002505	0	0		VC0018	16 kDa heat shock protein A	GeneID:2614875	NP_229677.1	10627
hypothetical protein CDS	47193	47669	477	forward	1000	1000	3.04935	NC_002505	0	0		VC0049	hypothetical protein	GeneID:2614416	NP_229708.1	1864.16
DPS family protein CDS	132791	133261	471	reverse	1000	1000	6.66432	NC_002505	0	0		VC0139	DPS family protein	GeneID:2615772	NP_229797.1	4882.07
lipoprotein NlpD CDS	563723	564658	936	forward	1000	1000	4.21122	NC_002505	0	0		VC0533	lipoprotein NlpD	GeneID:2615202	NP_230184.1	3456.95
RNA polymerase sigma-38 factor CDS	564732	565739	1008	forward	1000	1000	4.03552	NC_002505	0	0		VC0534	RNA polymerase sigma-38 factor	GeneID:2615203	NP_230185.1	2948.89
rplM CDS	603055	603483	429	forward	1000	1000	2.38701	NC_002505	0	0	rplM	VC0570	50S ribosomal protein L13	GeneID:2615247	NP_230221.1	4367.11
PTS system trehalose(maltose)-specific transporter subunits IIBC CDS	969788	971224	1437	forward	1000	-1000	-4.39039	NC_002505	0	0		VC0910	PTS system trehalose(maltose)-specific transporter subunits IIBC	GeneID:2614201	NP_230557.1	4242.03
zntA CDS	1097641	1099947	2307	forward	1000	1000	4.62702	NC_002505	0	0	zntA	VC1033	zinc/cadmium/mercury/lead-transporting ATPase	GeneID:2614303	NP_230678.1	9166.12
heat shock protein HtpX CDS	1186157	1187020	864	forward	1000	1000	4.00427	NC_002505	0	0		VC1117	heat shock protein HtpX	GeneID:2614387	NP_230762.1	2475.95
hypothetical protein CDS	1257047	1257706	660	forward	1000	1000	5.4128	NC_002505	0	0		VC1183	hypothetical protein	GeneID:2614616	NP_230828.1	1327.55
6-phospho-beta-glucosidase CDS	1669192	1670628	1437	reverse	1000	1000	2.92067	NC_002505	0	0		VC1558	6-phospho-beta-glucosidase	GeneID:2613937	NP_231198.1	1423.97
ABC transporter permease CDS	1791987	1792913	927	forward	1000	1000	5.41011	NC_002505	0	0		VC1660a	ABC transporter permease	GeneID:14857969	YP_007648024.1	1240.43
phage shock protein A CDS	1811811	1812479	669	reverse	1000	1000	3.87781	NC_002505	0	0		VC1678	phage shock protein A	GeneID:2613809	NP_231314.1	1687.78
trimethylamine-N-oxide reductase CDS	1824695	1827157	2463	reverse	1000	-1000	-3.85021	NC_002505	0	0		VC1692	trimethylamine-N-oxide reductase	GeneID:2613823	NP_231328.1	2309.63
PTS system glucose-specific transporter subunitsIIBC CDS	2166647	2168149	1503	reverse	1000	-1000	-3.50671	NC_002505	0	0		VC2013	PTS system glucose-specific transporter subunitsIIBC	GeneID:2613392	NP_231647.1	6160.66
fadE CDS	2384165	2386609	2445	forward	1000	1000	5.10502	NC_002505	0	0	fadE	VC2231	acyl-CoA dehydrogenase	GeneID:2613271	NP_231862.1	997.015
glutamate synthase large subunit CDS	2531065	2535657	4593	forward	1000	-1000	-4.45409	NC_002505	0	0		VC2373	glutamate synthase large subunit	GeneID:2613042	NP_232003.1	2953.58
argD CDS	2786528	2787739	1212	reverse	1000	1000	6.41479	NC_002505	0	0	argD	VC2618	acetylornithine aminotransferase	GeneID:2615635	NP_232246.1	3866.43
fadB CDS	2942322	2944493	2172	forward	1000	1000	4.8225	NC_002505	0	0	fadB	VC2758	multifunctional fatty acid oxidation complex subunit alpha	GeneID:2614935	NP_232384.1	1054.97
PTS system fructose-specific transporter subunitIIBC CDS	445161	446903	1743	reverse	1000	1000	5.58247	NC_002506	0	0		VCA0516	PTS system fructose-specific transporter subunitIIBC	GeneID:2612387	NP_232907.1	800.814
nitrate reductase catalytic subunit CDS	612556	615045	2490	forward	1000	1000	5.67139	NC_002506	0	0		VCA0678	nitrate reductase catalytic subunit	GeneID:2612423	NP_233066.1	883.264
groEL CDS	766141	767733	1593	forward	1000	-1000	-3.14236	NC_002506	0	0	groEL	VCA0820	molecular chaperone GroEL	GeneID:2612368	NP_233206.1	5059.12
malF CDS	894359	895933	1575	reverse	1000	-1000	-4.63262	NC_002506	0	0	malF	VCA0944	maltose transporter membrane protein	GeneID:2612560	NP_233328.1	2035.49
malE CDS	896008	897228	1221	reverse	1000	-1000	-4.09299	NC_002506	0	0	malE	VCA0945	maltose ABC transporter substrate-binding protein	GeneID:2612561	NP_233329.1	9876.25
maltose/maltodextrin transporter ATP-binding protein CDS	897862	898983	1122	forward	1000	-1000	-4.15926	NC_002506	0	0		VCA0946	maltose/maltodextrin transporter ATP-binding protein	GeneID:2612547	NP_233330.1	2160.24
Oye family NADH-dependent flavin oxidoreductase CDS	952463	953506	1044	reverse	1000	1000	4.73312	NC_002506	0	0		VCA0998	Oye family NADH-dependent flavin oxidoreductase	GeneID:2612248	NP_233382.1	920.038
lamB CDS	975709	976959	1251	reverse	1000	-1000	-5.96321	NC_002506	0	0	lamB	VCA1028	maltoporin	GeneID:2612207	NP_233412.1	11555.5
PTS system fructose-specific transporter subunitIIA/HPr protein CDS	447880	449082	1203	reverse	299.3	299.3	6.522	NC_002506	5.56965e-300	6.83476e-298		VCA0518	PTS system fructose-specific transporter subunitIIA/HPr protein	GeneID:2612791	NP_232909.1	686.67
DNA-binding transcriptional regulator FruR CDS	449421	450401	981	forward	286.1	286.1	6.15393	NC_002506	7.48573e-287	8.8693e-285		VCA0519	DNA-binding transcriptional regulator FruR	GeneID:2612773	NP_232910.1	594.602
rpsI CDS	603499	603891	393	forward	284.7	284.7	2.29517	NC_002505	1.88223e-285	2.15578e-283	rpsI	VC0571	30S ribosomal protein S9	GeneID:2615248	NP_230222.1	3677.77
hypothetical protein CDS	1791030	1791977	948	forward	278.4	278.4	5.18779	NC_002505	3.66544e-279	4.06273e-277		VC1659	hypothetical protein	GeneID:2613790	NP_231296.1	1473.15
peptidoglycan-associated lipoprotein CDS	1976570	1977088	519	reverse	278.2	-278.2	-3.13278	NC_002505	5.90865e-279	6.34442e-277		VC1835	peptidoglycan-associated lipoprotein	GeneID:2613589	NP_231469.1	2255.4
NifS-like protein CDS	1257681	1258931	1251	forward	273.9	273.9	3.85444	NC_002505	1.14697e-274	1.19424e-272		VC1184	NifS-like protein	GeneID:2614617	NP_230829.1	824.307
oligopeptide ABC transporter substrate-binding protein CDS	1158668	1160299	1632	forward	273.8	-273.8	-3.42834	NC_002505	1.76539e-274	1.78408e-272		VC1091	oligopeptide ABC transporter substrate-binding protein	GeneID:2614361	NP_230736.1	2888.95
30S ribosomal protein S7 CDS	378995	379465	471	forward	271.1	271.1	2.40806	NC_002505	8.83518e-272	8.67362e-270		VC0360	30S ribosomal protein S7	GeneID:2615039	NP_230014.1	4179.53
cytochrome d ubiquinol oxidase subunit I CDS	1982851	1984476	1626	reverse	268.2	-268.2	-2.84199	NC_002505	6.50934e-269	6.21281e-267		VC1844	cytochrome d ubiquinol oxidase subunit I	GeneID:2613598	NP_231478.1	2289.44
anaerobic C4-dicarboxylate transporter CDS	222312	223640	1329	reverse	267.9	-267.9	-4.26154	NC_002506	1.19347e-268	1.10832e-266		VCA0205	anaerobic C4-dicarboxylate transporter	GeneID:2612350	NP_232604.1	1675.18
arginine/ornithine succinyltransferase CDS	2785369	2786388	1020	reverse	263.9	263.9	5.32719	NC_002505	1.23866e-264	1.12001e-262		VC2617	arginine/ornithine succinyltransferase	GeneID:2615634	NP_232245.2	1192.02
glutathione S-transferase CDS	523048	523659	612	reverse	257.2	257.2	3.85989	NC_002506	6.07073e-258	5.34847e-256		VCA0585	glutathione S-transferase	GeneID:2612825	NP_232975.1	546.527
hypothetical protein CDS	2855136	2855378	243	reverse	256.7	256.7	3.89972	NC_002505	1.79999e-257	1.54619e-255		VC2686	hypothetical protein	GeneID:2615514	NP_232314.1	1947.12
ABC transporter ATP-binding protein CDS	1792910	1794007	1098	forward	251.5	251.5	4.51863	NC_002505	3.33749e-252	2.79698e-250		VC1660	ABC transporter ATP-binding protein	GeneID:2613791	YP_007648025.1	501.415
hypothetical protein CDS	485540	485728	189	forward	246.7	246.7	3.20313	NC_002506	2.18854e-247	1.79043e-245		VCA0547	hypothetical protein	GeneID:2612840	NP_232937.1	3585.17
cytochrome c-type protein TorC CDS	1827181	1828365	1185	reverse	245.6	-245.6	-3.92861	NC_002505	2.32164e-246	1.85515e-244		VC1693	cytochrome c-type protein TorC	GeneID:2613824	NP_231329.1	1474.73
maltodextrin phosphorylase CDS	12271	14724	2454	forward	243.2	-243.2	-2.78038	NC_002506	6.11384e-244	4.77435e-242		VCA0013	maltodextrin phosphorylase	GeneID:2612304	NP_232414.1	5595.02
glnA CDS	2919083	2920492	1410	forward	241.8	-241.8	-2.98244	NC_002505	1.63426e-242	1.24785e-240	glnA	VC2746	glutamine synthetase	GeneID:2614909	NP_232372.1	3089.06
rplT CDS	309315	309668	354	forward	236	236	2.29295	NC_002506	1.11372e-236	8.31903e-235	rplT	VCA0290	50S ribosomal protein L20	GeneID:2611990	NP_232686.1	3576.69
iron(III) compound receptor CDS	206433	208589	2157	forward	233.5	233.5	3.73322	NC_002505	2.83083e-234	2.06952e-232		VC0200	iron(III) compound receptor	GeneID:2614270	NP_229857.1	497.335
rpmJ CDS	2754105	2754218	114	reverse	233.2	233.2	2.72514	NC_002505	6.2719e-234	4.48964e-232	rpmJ	VC2575	50S ribosomal protein L36	GeneID:2615592	NP_232203.1	3160.33
rplX CDS	2758973	2759290	318	reverse	232.5	232.5	2.46989	NC_002505	3.25471e-233	2.28228e-231	rplX	VC2585	50S ribosomal protein L24	GeneID:2615602	NP_232213.1	5645.76
rplL CDS	339768	340133	366	forward	228.4	228.4	2.11226	NC_002505	3.71809e-229	2.55507e-227	rplL	VC0327	50S ribosomal protein L7/L12	GeneID:2615093	NP_229981.1	7544.29
PTS system fructose-specific transporter subunitIIABC CDS	1967400	1969301	1902	forward	225.1	-225.1	-5.8614	NC_002505	7.38971e-226	4.97864e-224		VC1826	PTS system fructose-specific transporter subunitIIABC	GeneID:2613580	NP_231460.1	2376.2
hypothetical protein CDS	456325	456708	384	reverse	224.7	224.7	5.095	NC_002505	2.1048e-225	1.39079e-223		VC0426	hypothetical protein	GeneID:2615687	NP_230080.1	424.648
phosphoenolpyruvate carboxylase CDS	2818512	2821142	2631	forward	224.3	-224.3	-3.00499	NC_002505	4.96964e-225	3.22183e-223		VC2646	phosphoenolpyruvate carboxylase	GeneID:2615663	NP_232274.2	1570.91
dihydropteridine reductase CDS	571824	572477	654	reverse	224.1	224.1	3.07212	NC_002506	8.78622e-225	5.59064e-223		VCA0637	dihydropteridine reductase	GeneID:2612935	NP_233026.1	1467.6
pntA CDS	500227	501765	1539	forward	223.7	-223.7	-3.44988	NC_002506	2.05194e-224	1.2819e-222	pntA	VCA0563	NAD(P) transhydrogenase subunit alpha	GeneID:2612908	NP_232953.1	1384.09
rplI CDS	385148	385597	450	forward	223.5	223.5	2.16041	NC_002505	3.05206e-224	1.87266e-222	rplI	VC0369	50S ribosomal protein L9	GeneID:2615048	NP_230023.1	3772.99
RNA polymerase sigma factor CDS	2456252	2456836	585	reverse	223	223	2.95627	NC_002505	9.07368e-224	5.46968e-222		VC2302	RNA polymerase sigma factor	GeneID:2613098	NP_231933.1	733.295
sigma-54 modulation protein CDS	756243	756569	327	reverse	219.7	219.7	2.11308	NC_002505	2.17486e-220	1.28842e-218		VC0706	sigma-54 modulation protein	GeneID:2615710	NP_230355.1	20217.7
acyl-CoA dehydrogenase CDS	1875517	1877799	2283	reverse	211.1	211.1	4.42245	NC_002505	7.40642e-212	4.3133e-210		VC1740	acyl-CoA dehydrogenase	GeneID:2613745	NP_231376.1	905.232
hypothetical protein CDS	333953	334219	267	forward	210	210	3.44522	NC_002506	1.02824e-210	5.88841e-209		VCA0332	hypothetical protein	GeneID:2612498	NP_232728.1	669.005
rplA CDS	338242	338943	702	forward	209.6	209.6	2.33367	NC_002505	2.32167e-210	1.30774e-208	rplA	VC0325	50S ribosomal protein L1	GeneID:2615091	NP_229979.1	9209.43
hypothetical protein CDS	2114204	2115079	876	reverse	205.1	205.1	2.84352	NC_002505	8.86263e-206	4.91161e-204		VC1964	hypothetical protein	GeneID:2613468	NP_231598.1	1244.85
clpA CDS	1213029	1215299	2271	forward	204.4	204.4	1.93516	NC_002505	3.6618e-205	1.99714e-203	clpA	VC1144	ATP-dependent Clp protease ATP-binding subunit	GeneID:2614577	NP_230789.1	4989.11
rpsR CDS	384887	385114	228	forward	204.3	204.3	2.39653	NC_002505	5.09923e-205	2.73765e-203	rpsR	VC0368	30S ribosomal protein S18	GeneID:2615047	NP_230022.1	2807.13
trehalose-6-phosphate hydrolase CDS	971304	972992	1689	forward	203	-203	-2.74011	NC_002505	1.05701e-203	5.5875e-202		VC0911	trehalose-6-phosphate hydrolase	GeneID:2614202	NP_230558.1	1969.89
phage shock protein C CDS	1811182	1811598	417	reverse	200.8	200.8	3.24632	NC_002505	1.68323e-201	8.76298e-200		VC1676	phage shock protein C	GeneID:2613807	NP_231312.1	712.6
antidote protein CDS	369724	370041	318	forward	200.2	200.2	3.41055	NC_002506	6.91846e-201	3.54804e-199		VCA0392	antidote protein	GeneID:2612448	NP_232786.1	617.356
aspA CDS	2864958	2866409	1452	forward	195.2	195.2	2.2113	NC_002505	6.62446e-196	3.3473e-194	aspA	VC2698	aspartate ammonia-lyase	GeneID:2615526	NP_232326.1	6014.9
hypothetical protein CDS	80077	81618	1542	forward	191.9	191.9	2.9893	NC_002505	1.17637e-192	5.85797e-191		VC0082	hypothetical protein	GeneID:2615257	NP_229741.1	563.663
hypothetical protein CDS	948321	949301	981	reverse	191.1	191.1	3.01425	NC_002506	7.46148e-192	3.66252e-190		VCA0994	hypothetical protein	GeneID:2612681	NP_233378.1	719.273
rpmG CDS	226479	226646	168	forward	188.9	188.9	2.35567	NC_002505	1.2858e-189	6.22256e-188	rpmG	VC0219	50S ribosomal protein L33	GeneID:2614279	NP_229876.1	1325.1
pspB CDS	1811564	1811797	234	reverse	188.7	188.7	3.60662	NC_002505	2.21676e-189	1.05789e-187	pspB	VC1677	phage shock protein B	GeneID:2613808	NP_231313.1	438.901
inner membrane transport protein YdhC CDS	2946813	2948015	1203	forward	187.4	187.4	3.0522	NC_002505	3.64538e-188	1.71583e-186		VC2761	inner membrane transport protein YdhC	GeneID:2614938	NP_232387.2	1228.43
rplE CDS	2758409	2758948	540	reverse	186.9	186.9	2.39221	NC_002505	1.28635e-187	5.97283e-186	rplE	VC2584	50S ribosomal protein L5	GeneID:2615601	NP_232212.1	9533.08
gltA CDS	2253161	2254456	1296	forward	185.9	-185.9	-2.51893	NC_002505	1.19546e-186	5.47678e-185	gltA	VC2092	type II citrate synthase	GeneID:2613348	NP_231724.1	1554.99
heat shock protein 90 CDS	1048252	1050159	1908	forward	183.5	-183.5	-2.11193	NC_002505	3.11708e-184	1.40925e-182		VC0985	heat shock protein 90	GeneID:2614238	NP_230631.1	3748.18
rplC CDS	2763826	2764455	630	reverse	183.5	183.5	2.12647	NC_002505	3.22999e-184	1.44133e-182	rplC	VC2596	50S ribosomal protein L3	GeneID:2615613	NP_232224.1	8162.27
galactoside ABC transporter periplasmic D-galactose/D-glucose-binding protein CDS	1409080	1410054	975	forward	183.5	183.5	3.56008	NC_002505	3.27681e-184	1.44347e-182		VC1325	galactoside ABC transporter periplasmic D-galactose/D-glucose-binding protein	GeneID:2614779	NP_230969.1	432.907
hypothetical protein CDS	334206	334451	246	forward	182.6	182.6	3.35814	NC_002506	2.37881e-183	1.03463e-181		VCA0333	hypothetical protein	GeneID:2612500	NP_232729.1	639.268
rpmF CDS	2178326	2178496	171	reverse	179.5	179.5	2.24309	NC_002505	3.50705e-180	1.50628e-178	rpmF	VC2025	50S ribosomal protein L32	GeneID:2613404	NP_231659.1	1261.61
rpsA CDS	2063813	2065483	1671	reverse	172.5	172.5	1.75815	NC_002505	3.52288e-173	1.4944e-171	rpsA	VC1915	30S ribosomal protein S1	GeneID:2613544	NP_231549.1	9915.61
D-ribose transporter subunit RbsB CDS	144693	145577	885	forward	169.1	169.1	3.56788	NC_002506	7.38666e-170	3.09519e-168		VCA0130	D-ribose transporter subunit RbsB	GeneID:2612537	NP_232531.1	385.793
rplU CDS	466449	466760	312	forward	167.1	167.1	1.97882	NC_002505	8.15975e-168	3.37794e-166	rplU	VC0435	50S ribosomal protein L21	GeneID:2615696	NP_230089.1	2029.41
multidrug resistance protein CDS	1501627	1503081	1455	forward	166	166	2.81692	NC_002505	1.00507e-166	4.11121e-165		VC1409	multidrug resistance protein	GeneID:2614041	NP_231052.1	492.254
transcriptional activator CDS	2455575	2456255	681	reverse	164.5	164.5	2.87207	NC_002505	3.09455e-165	1.25093e-163		VC2301	transcriptional activator	GeneID:2613097	NP_231932.1	677.131
2,4-dienoyl-CoA reductase CDS	2144838	2146838	2001	reverse	164.1	164.1	4.04277	NC_002505	7.856e-165	3.13875e-163		VC1993	2,4-dienoyl-CoA reductase	GeneID:2613497	NP_231627.1	427.393
fadA CDS	2944519	2945682	1164	forward	162.5	162.5	3.98548	NC_002505	2.86555e-163	1.13173e-161	fadA	VC2759	3-ketoacyl-CoA thiolase	GeneID:2614936	NP_232385.1	628.573
TetR family transcriptional regulator CDS	1877855	1878529	675	reverse	161.6	161.6	4.81649	NC_002505	2.344e-162	9.15224e-161		VC1741	TetR family transcriptional regulator	GeneID:2613746	NP_231377.1	313.706
phage shock protein G CDS	395473	395685	213	forward	159.6	159.6	4.61342	NC_002505	2.40417e-160	9.28173e-159		VC0379a	phage shock protein G	GeneID:16691852	YP_008474263.1	265.543
rplK CDS	337809	338237	429	forward	158.5	158.5	2.53252	NC_002505	2.84506e-159	1.08618e-157	rplK	VC0324	50S ribosomal protein L11	GeneID:2615090	NP_229978.1	9265.15
sdhB CDS	2249549	2250259	711	reverse	158.3	158.3	2.25818	NC_002505	5.11084e-159	1.92976e-157	sdhB	VC2088	succinate dehydrogenase iron-sulfur subunit	GeneID:2613344	NP_231720.1	1439.44
rplD CDS	2763207	2763809	603	reverse	158.3	158.3	2.03279	NC_002505	5.31739e-159	1.98593e-157	rplD	VC2595	50S ribosomal protein L4	GeneID:2615612	NP_232223.1	7498.64
killer protein CDS	369360	369713	354	forward	157.3	157.3	4.12459	NC_002506	5.49437e-158	2.02996e-156		VCA0391	killer protein	GeneID:2612447	NP_232785.1	612.039
rplO CDS	2755612	2756046	435	reverse	157	157	2.24476	NC_002505	9.44794e-158	3.45353e-156	rplO	VC2577	50S ribosomal protein L15	GeneID:2615594	NP_232205.1	9152.89
rpmI CDS	309079	309273	195	forward	156.7	156.7	2.1127	NC_002506	2.06067e-157	7.45313e-156	rpmI	VCA0289	50S ribosomal protein L35	GeneID:2611984	NP_232685.1	2339.56
dihydrolipoamide dehydrogenase CDS	2810121	2811575	1455	forward	154.7	154.7	3.33302	NC_002505	1.95926e-155	7.01252e-154		VC2638	dihydrolipoamide dehydrogenase	GeneID:2615655	NP_232266.1	425.136
DNA topoisomerase I-like protein CDS	47679	48251	573	forward	154.5	154.5	2.85443	NC_002505	3.52634e-155	1.24912e-153		VC0050	DNA topoisomerase I-like protein	GeneID:2614418	NP_229709.1	585.058
rplQ CDS	2751112	2751498	387	reverse	152.9	152.9	1.80827	NC_002505	1.31495e-153	4.61038e-152	rplQ	VC2570	50S ribosomal protein L17	GeneID:2615587	NP_232198.1	4223.35
hypothetical protein CDS	1266398	1266595	198	reverse	150.7	150.7	4.44873	NC_002505	2.05413e-151	7.1293e-150		VC1193	hypothetical protein	GeneID:2614626	NP_230838.1	260.08
rplW CDS	2762908	2763210	303	reverse	149	149	2.4447	NC_002505	1.02216e-149	3.51213e-148	rplW	VC2594	50S ribosomal protein L23	GeneID:2615611	NP_232222.1	5288.13
phosphoenolpyruvate-protein phosphotransferase CDS	1029760	1031481	1722	reverse	146.6	-146.6	-2.67045	NC_002505	2.57421e-147	8.75742e-146		VC0965	phosphoenolpyruvate-protein phosphotransferase	GeneID:2614218	NP_230612.1	1202.86
methyl-accepting chemotaxis protein CDS	2044494	2046512	2019	forward	146.2	-146.2	-3.1796	NC_002505	6.19885e-147	2.08816e-145		VC1898	methyl-accepting chemotaxis protein	GeneID:2613527	NP_231532.1	816.262
secY CDS	2754257	2755591	1335	reverse	145.1	145.1	2.07722	NC_002505	8.83438e-146	2.94708e-144	secY	VC2576	preprotein translocase subunit SecY	GeneID:2615593	NP_232204.1	20075.2
malQ CDS	14810	16990	2181	forward	144.9	-144.9	-2.49215	NC_002506	1.29162e-145	4.2673e-144	malQ	VCA0014	4-alpha-glucanotransferase	GeneID:2612495	NP_232415.1	2553.46
pntB CDS	501777	503153	1377	forward	142.7	-142.7	-2.34424	NC_002506	1.88718e-143	6.17556e-142	pntB	VCA0564	pyridine nucleotide transhydrogenase	GeneID:2612909	NP_232954.1	1214.31
rpsE CDS	2756235	2756738	504	reverse	140.9	140.9	2.06715	NC_002505	1.32121e-141	4.28271e-140	rpsE	VC2579	30S ribosomal protein S5	GeneID:2615596	NP_232207.1	7832.33
multidrug resistance protein CDS	1809979	1811010	1032	reverse	139.4	139.4	2.79503	NC_002505	3.8857e-140	1.24778e-138		VC1675	multidrug resistance protein	GeneID:2613806	NP_231311.1	425.02
dihydrolipoamide succinyltransferase CDS	2245407	2246621	1215	reverse	137.7	137.7	1.63248	NC_002505	2.08154e-138	6.62238e-137		VC2086	dihydrolipoamide succinyltransferase	GeneID:2613342	NP_231718.1	2849.27
rpsT CDS	725539	725799	261	reverse	137.1	137.1	1.70923	NC_002505	8.18096e-138	2.57888e-136	rpsT	VC0679	30S ribosomal protein S20	GeneID:2615468	NP_230328.1	2539.91
rpmD CDS	2756052	2756228	177	reverse	136.7	136.7	2.31279	NC_002505	1.77854e-137	5.5555e-136	rpmD	VC2578	50S ribosomal protein L30	GeneID:2615595	NP_232206.1	3899.52
chromosome replication initiation inhibitor protein CDS	512504	513400	897	forward	136.4	136.4	3.46013	NC_002505	4.37484e-137	1.35423e-135		VC0482	chromosome replication initiation inhibitor protein	GeneID:2615276	NP_230136.1	313.176
rplN CDS	2759303	2759674	372	reverse	135.8	135.8	2.3683	NC_002505	1.63343e-136	5.01114e-135	rplN	VC2586	50S ribosomal protein L14	GeneID:2615603	NP_232214.1	6084.95
cbb3-type cytochrome c oxidase subunit I CDS	1538127	1539560	1434	reverse	135.2	-135.2	-2.37743	NC_002505	6.17975e-136	1.87908e-134		VC1442	cbb3-type cytochrome c oxidase subunit I	GeneID:2614074	NP_231085.1	1191.97
NupC family protein CDS	2508452	2509708	1257	reverse	134.6	-134.6	-2.32021	NC_002505	2.49316e-135	7.51448e-134		VC2352	NupC family protein	GeneID:2613148	NP_231982.1	1541.25
1-phosphofructokinase CDS	446916	447869	954	reverse	133.4	133.4	5.7142	NC_002506	3.75219e-134	1.12109e-132		VCA0517	1-phosphofructokinase	GeneID:2612820	NP_232908.1	256.111
gltD CDS	2535658	2537127	1470	forward	133.3	-133.3	-3.89981	NC_002505	5.43718e-134	1.61053e-132	gltD	VC2374	glutamate synthase subunit beta	GeneID:2613043	NP_232004.1	852.674
infB CDS	685337	688033	2697	forward	133.1	133.1	2.11192	NC_002505	8.38647e-134	2.4629e-132	infB	VC0643	translation initiation factor IF-2	GeneID:2615433	NP_230292.1	4770.81
tatA CDS	84768	85016	249	forward	132.1	132.1	2.33854	NC_002505	7.60864e-133	2.21553e-131	tatA	VC0086	twin-arginine translocation protein TatA	GeneID:2614860	NP_229745.1	621.285
rpmA CDS	466781	467041	261	forward	131.1	131.1	1.98708	NC_002505	7.61986e-132	2.20015e-130	rpmA	VC0436	50S ribosomal protein L27	GeneID:2615697	NP_230090.1	1238.16
pyruvate kinase CDS	514732	516144	1413	reverse	130.9	-130.9	-1.88767	NC_002505	1.14378e-131	3.27502e-130		VC0485	pyruvate kinase	GeneID:2615279	NP_230139.1	1947.12
rplV CDS	2761425	2761757	333	reverse	130.8	130.8	2.10183	NC_002505	1.52419e-131	4.32819e-130	rplV	VC2591	50S ribosomal protein L22	GeneID:2615608	NP_232219.1	6183.53
aromatic amino acid aminotransferase CDS	1371535	1372725	1191	reverse	130.3	-130.3	-2.47178	NC_002505	5.44079e-131	1.53234e-129		VC1293	aromatic amino acid aminotransferase	GeneID:2614747	NP_230938.2	966.837
infC CDS	308586	308975	390	forward	128	128	2.08885	NC_002506	9.92146e-129	2.77156e-127	infC	VCA0288	initiation factor IF3	GeneID:2612162	NP_232684.1	5433.15
rpsN CDS	2758086	2758391	306	reverse	126.3	126.3	2.205	NC_002505	4.73712e-127	1.31264e-125	rpsN	VC2583	30S ribosomal protein S14	GeneID:2615600	NP_232211.1	5037.63
hypothetical protein CDS	863540	864043	504	reverse	126.2	126.2	3.86348	NC_002506	6.30444e-127	1.73296e-125		VCA0908	hypothetical protein	GeneID:2612247	NP_233293.2	230.173
PTS system fructose-specific transporter subunitIIBC CDS	1961550	1962953	1404	forward	125.9	-125.9	-4.5554	NC_002505	1.41224e-126	3.85117e-125		VC1821	PTS system fructose-specific transporter subunitIIBC	GeneID:2613701	NP_231455.1	944.86
hypothetical protein CDS	59786	61255	1470	reverse	125.2	125.2	2.64581	NC_002506	7.03784e-126	1.9041e-124		VCA0052	hypothetical protein	GeneID:2612167	NP_232453.2	1365.64
autonomous glycyl radical cofactor GrcA CDS	2517140	2517517	378	forward	125.1	-125.1	-2.49847	NC_002505	7.23295e-126	1.9416e-124		VC2361	autonomous glycyl radical cofactor GrcA	GeneID:2613030	NP_231991.1	4426.97
periplasmic nitrate reductase cytochrome c-type protein CDS	615585	616160	576	forward	125	125	5.84847	NC_002506	9.21262e-126	2.45384e-124		VCA0680	periplasmic nitrate reductase cytochrome c-type protein	GeneID:2612417	NP_233068.1	215.852
transcriptional regulator CDS	1966189	1967028	840	reverse	121.6	-121.6	-4.52447	NC_002505	2.54155e-122	6.71751e-121		VC1825	transcriptional regulator	GeneID:2613579	NP_231459.1	626.747
aconitate hydratase B CDS	633890	636487	2598	forward	121.5	-121.5	-2.11147	NC_002505	3.50571e-122	9.19512e-121		VC0604	aconitate hydratase B	GeneID:2615392	NP_230254.1	2539.84
rplS CDS	597929	598282	354	forward	121.3	121.3	1.7514	NC_002505	5.58306e-122	1.45329e-120	rplS	VC0564	50S ribosomal protein L19	GeneID:2615241	NP_230215.1	2282.12
astD CDS	2783902	2785359	1458	reverse	120.8	120.8	4.02123	NC_002505	1.68143e-121	4.34391e-120	astD	VC2616	succinylglutamic semialdehyde dehydrogenase	GeneID:2615633	NP_232244.1	626.439
glutathione-regulated potassium-efflux system ancillary protein KefG CDS	2776609	2777199	591	reverse	120.6	120.6	3.10547	NC_002505	2.7821e-121	7.13379e-120		VC2607	glutathione-regulated potassium-efflux system ancillary protein KefG	GeneID:2615624	NP_232235.1	338.782
c-di-GMP phosphodiesterase A-like protein CDS	701609	703666	2058	reverse	119.2	119.2	2.49441	NC_002505	6.62999e-120	1.68746e-118		VC0658	c-di-GMP phosphodiesterase A-like protein	GeneID:2615448	NP_230307.1	424.557
hypothetical protein CDS	571530	571820	291	reverse	118.6	118.6	2.78755	NC_002506	2.28588e-119	5.77522e-118		VCA0636	hypothetical protein	GeneID:2612307	NP_233025.1	358.452
ornithine decarboxylase CDS	1013186	1015348	2163	reverse	114.6	-114.6	-2.17229	NC_002506	2.67602e-115	6.71155e-114		VCA1063	ornithine decarboxylase	GeneID:2612032	NP_233445.1	1215.56
smf protein CDS	46075	47190	1116	forward	114.1	114.1	2.92281	NC_002505	8.46677e-115	2.1081e-113		VC0048	smf protein	GeneID:2614415	NP_229707.1	642.774
phhA CDS	772754	773548	795	reverse	113.7	113.7	4.751	NC_002506	1.80741e-114	4.46782e-113	phhA	VCA0828	phenylalanine 4-monooxygenase	GeneID:2612712	NP_233214.2	205.533
cytochrome d ubiquinol oxidase subunit II CDS	1981697	1982833	1137	reverse	113.5	-113.5	-2.07084	NC_002505	3.16118e-114	7.75844e-113		VC1843	cytochrome d ubiquinol oxidase subunit II	GeneID:2613597	NP_231477.1	1457.98
ribonucleotide-diphosphate reductase subunit alpha CDS	1326384	1328669	2286	reverse	111.8	-111.8	-2.4451	NC_002505	1.46686e-112	3.57456e-111		VC1256	ribonucleotide-diphosphate reductase subunit alpha	GeneID:2614693	NP_230901.1	725.975
2,3-bisphosphoglycerate-independent phosphoglycerate mutase CDS	354684	356216	1533	reverse	111.1	-111.1	-1.65402	NC_002505	7.16268e-112	1.73317e-110		VC0336	2,3-bisphosphoglycerate-independent phosphoglycerate mutase	GeneID:2615072	NP_229990.1	2690.77
malS CDS	809269	811341	2073	forward	110.3	-110.3	-3.0677	NC_002506	4.51071e-111	1.08383e-109	malS	VCA0860	alpha-amylase	GeneID:2612900	NP_233246.1	694.128
phosphoenolpyruvate carboxykinase CDS	2910015	2911643	1629	forward	108.3	-108.3	-1.78743	NC_002505	5.24184e-109	1.25076e-107		VC2738	phosphoenolpyruvate carboxykinase	GeneID:2614901	NP_232364.1	2843.34
groES CDS	765822	766112	291	forward	107.8	-107.8	-2.66576	NC_002506	1.63116e-108	3.86528e-107	groES	VCA0819	co-chaperonin GroES	GeneID:2612375	NP_233205.1	1059.53
multidrug resistance protein VceA CDS	1503062	1504282	1221	forward	107.7	107.7	2.7826	NC_002505	1.96212e-108	4.6177e-107		VC1410	multidrug resistance protein VceA	GeneID:2614042	NP_231053.1	435.778
rpsB CDS	2415391	2416119	729	reverse	106.5	106.5	2.04973	NC_002505	3.1537e-107	7.37151e-106	rpsB	VC2260	30S ribosomal protein S2	GeneID:2613182	NP_231891.1	6274.15
dcuC CDS	600714	602093	1380	forward	106.4	-106.4	-2.98739	NC_002506	3.55963e-107	8.26411e-106	dcuC	VCA0665	C4-dicarboxylate transporter DcuC	GeneID:2612512	NP_233054.1	604.338
rpsF CDS	384193	384561	369	forward	106.2	106.2	1.85487	NC_002505	6.67709e-107	1.53976e-105	rpsF	VC0366	30S ribosomal protein S6	GeneID:2615045	NP_230020.1	3357.6
rpsH CDS	2757664	2758056	393	reverse	106	106	2.19142	NC_002505	1.03201e-106	2.36398e-105	rpsH	VC2582	30S ribosomal protein S8	GeneID:2615599	NP_232210.1	5960.09
periplasmic nitrate reductase cytochrome c-type protein CDS	615112	615567	456	forward	105.9	105.9	5.78012	NC_002506	1.23205e-106	2.80354e-105		VCA0679	periplasmic nitrate reductase cytochrome c-type protein	GeneID:2612416	NP_233067.2	198.346
enterobactin receptor protein CDS	504802	506760	1959	forward	104.8	104.8	3.28121	NC_002505	1.68824e-105	3.81632e-104		VC0475	enterobactin receptor protein	GeneID:2615269	NP_230129.1	250.221
rpsS CDS	2761768	2762046	279	reverse	104.7	104.7	2.02221	NC_002505	1.87706e-105	4.21541e-104	rpsS	VC2592	30S ribosomal protein S19	GeneID:2615609	NP_232220.1	4619.89
hypothetical protein CDS	2014214	2014714	501	forward	104.7	-104.7	-3.12756	NC_002505	2.07607e-105	4.63207e-104		VC1871	hypothetical protein	GeneID:2613625	NP_231505.2	635.559
rpsD CDS	2752542	2753162	621	reverse	104.3	104.3	1.50476	NC_002505	5.38028e-105	1.19269e-103	rpsD	VC2572	30S ribosomal protein S4	GeneID:2615589	NP_232200.1	6309.09
uracil-DNA glycosylase CDS	2514885	2515565	681	reverse	103.9	103.9	2.21081	NC_002505	1.19412e-104	2.63013e-103		VC2359	uracil-DNA glycosylase	GeneID:2613028	NP_231989.1	541.367
rplP CDS	2760282	2760692	411	reverse	103.6	103.6	1.98923	NC_002505	2.55554e-104	5.59289e-103	rplP	VC2589	50S ribosomal protein L16	GeneID:2615606	NP_232217.1	7887.92
hypothetical protein CDS	21656	21856	201	forward	102.6	102.6	3.58663	NC_002505	2.44024e-103	5.30674e-102		VC0025	hypothetical protein	GeneID:2614861	NP_229684.1	223.545
rplB CDS	2762067	2762891	825	reverse	101.5	101.5	2.15661	NC_002505	3.33577e-102	7.20861e-101	rplB	VC2593	50S ribosomal protein L2	GeneID:2615610	NP_232221.1	15702.3
(Fe-S)-binding protein CDS	611706	612212	507	forward	101.4	101.4	4.4365	NC_002506	4.31821e-102	9.27335e-101		VCA0676	(Fe-S)-binding protein	GeneID:2612431	NP_233064.1	173.407
L-serine dehydratase 1 CDS	1380028	1381389	1362	reverse	101	101	2.48889	NC_002505	9.07277e-102	1.93628e-100		VC1300	L-serine dehydratase 1	GeneID:2614754	NP_230945.1	549.633
Na+/H+ antiporter CDS	2193194	2194639	1446	forward	100.3	-100.3	-2.55049	NC_002505	5.40623e-101	1.14665e-99		VC2037	Na+/H+ antiporter	GeneID:2613416	NP_231671.1	659.301
rplF CDS	2757116	2757649	534	reverse	99.9	99.9	2.10132	NC_002505	1.17777e-100	2.48271e-99	rplF	VC2581	50S ribosomal protein L6	GeneID:2615598	NP_232209.1	9108.18
isocitrate dehydrogenase CDS	1209652	1211877	2226	forward	99.5	-99.5	-2.10035	NC_002505	2.90351e-100	6.08321e-99		VC1141	isocitrate dehydrogenase	GeneID:2614411	NP_230786.1	1512.18
cysteine desulfurase CDS	801201	802415	1215	forward	96.6	96.6	1.60759	NC_002505	2.36281e-97	4.92038e-96		VC0748	cysteine desulfurase	GeneID:2615757	NP_230397.1	1159.68
cell division protein FtsH CDS	678104	680059	1956	forward	95	95	1.20639	NC_002505	1.08081e-95	2.23714e-94		VC0637	cell division protein FtsH	GeneID:2615425	NP_230286.1	3611.48
rpsM CDS	2753599	2753955	357	reverse	94.8	94.8	1.6709	NC_002505	1.59161e-95	3.27471e-94	rpsM	VC2574	30S ribosomal protein S13	GeneID:2615591	NP_232202.1	4922.95
sec-independent translocase CDS	85020	85421	402	forward	94.7	94.7	1.8614	NC_002505	1.90513e-95	3.89645e-94		VC0087	sec-independent translocase	GeneID:2614483	NP_229746.1	628.209
clpS CDS	1212670	1212990	321	forward	94.1	94.1	2.4041	NC_002505	8.21658e-95	1.67054e-93	clpS	VC1143	ATP-dependent Clp protease adaptor protein ClpS	GeneID:2614576	NP_230788.1	879.496
rpsC CDS	2760704	2761405	702	reverse	93.6	93.6	2.00819	NC_002505	2.44552e-94	4.94284e-93	rpsC	VC2590	30S ribosomal protein S3	GeneID:2615607	NP_232218.1	13167.6
hypothetical protein CDS	1222074	1222583	510	reverse	93.5	93.5	2.17035	NC_002505	2.85982e-94	5.74639e-93		VC1150	hypothetical protein	GeneID:2614583	NP_230795.2	433.552
phosphoglucomutase CDS	2256154	2257800	1647	reverse	93.5	-93.5	-2.11639	NC_002505	3.37988e-94	6.7519e-93		VC2095	phosphoglucomutase	GeneID:2613351	NP_231727.1	920.543
2-amino-3-ketobutyrate CoA ligase CDS	838926	840119	1194	reverse	93.4	-93.4	-1.77756	NC_002506	3.73885e-94	7.42584e-93		VCA0886	2-amino-3-ketobutyrate CoA ligase	GeneID:2612703	NP_233272.1	1511.83
50S ribosomal protein L25 CDS	1766460	1766738	279	forward	93.2	93.2	2.38196	NC_002505	6.48966e-94	1.28152e-92		VC1640	50S ribosomal protein L25	GeneID:2613771	NP_231277.1	3197.59
hypothetical protein CDS	20235	20837	603	forward	93.1	93.1	2.72568	NC_002505	8.86352e-94	1.74029e-92		VC0022	hypothetical protein	GeneID:2614959	NP_229681.1	280.3
DNA-binding transcriptional regulator OxyR CDS	2808285	2809178	894	reverse	92.9	92.9	2.18436	NC_002505	1.40412e-93	2.74123e-92		VC2636	DNA-binding transcriptional regulator OxyR	GeneID:2615653	NP_232264.1	404.985
glutathione S-transferase CDS	522368	523036	669	reverse	92.8	92.8	2.34253	NC_002506	1.59909e-93	3.10422e-92		VCA0584	glutathione S-transferase	GeneID:2612824	NP_232974.1	368.501
rpsO CDS	689613	689882	270	forward	90.9	90.9	1.72666	NC_002505	1.28896e-91	2.48813e-90	rpsO	VC0646	30S ribosomal protein S15	GeneID:2615436	NP_230295.1	2034.39
ATP-dependent RNA helicase RhlB CDS	316344	317660	1317	reverse	90.3	90.3	1.59372	NC_002505	4.76614e-91	9.14886e-90		VC0305	ATP-dependent RNA helicase RhlB	GeneID:2614975	NP_229960.1	1658.29
3-phosphoserine/phosphohydroxythreonine aminotransferase CDS	1230431	1231570	1140	forward	90	-90	-3.77546	NC_002505	9.74553e-91	1.86031e-89		VC1159	3-phosphoserine/phosphohydroxythreonine aminotransferase	GeneID:2614592	NP_230804.1	389.074
rplJ CDS	339213	339701	489	forward	89.5	89.5	1.51016	NC_002505	2.99404e-90	5.68372e-89	rplJ	VC0326	50S ribosomal protein L10	GeneID:2615092	NP_229980.1	8520.96
nhaB CDS	2049552	2051144	1593	forward	89.2	-89.2	-2.71446	NC_002505	6.30009e-90	1.1894e-88	nhaB	VC1901	sodium/proton antiporter	GeneID:2613530	NP_231535.1	512.887
glyoxalase family protein CDS	699965	700465	501	reverse	88.7	88.7	3.59857	NC_002506	1.93876e-89	3.64022e-88		VCA0754a	glyoxalase family protein	GeneID:16691863	YP_008474277.1	209.495
bacterioferritin-associated ferredoxin CDS	383247	383435	189	forward	88.6	88.6	3.38862	NC_002505	2.36284e-89	4.41235e-88		VC0364	bacterioferritin-associated ferredoxin	GeneID:2615043	NP_230018.1	168.717
N-acetyl-D-glucosamine kinase CDS	1644672	1645580	909	reverse	87.9	-87.9	-3.1823	NC_002505	1.19865e-88	2.22624e-87		VC1532	N-acetyl-D-glucosamine kinase	GeneID:2613911	NP_231172.1	397.025
hypothetical protein CDS	2005135	2006688	1554	forward	87.3	-87.3	-3.00871	NC_002505	4.93195e-88	9.11085e-87		VC1865	hypothetical protein	GeneID:2613619	NP_231499.1	521.302
oligopeptide ABC transporter ATP-binding protein CDS	1163262	1164272	1011	forward	87.1	-87.1	-3.24947	NC_002505	7.47282e-88	1.37308e-86		VC1095	oligopeptide ABC transporter ATP-binding protein	GeneID:2614365	NP_230740.1	428.308
aminoacyl-histidine dipeptidase CDS	2434055	2435527	1473	forward	86	-86	-1.90343	NC_002505	9.69139e-87	1.77126e-85		VC2279	aminoacyl-histidine dipeptidase	GeneID:2613201	NP_231910.2	930.96
ushA CDS	2318621	2320282	1662	reverse	85.8	-85.8	-2.37704	NC_002505	1.42461e-86	2.58992e-85	ushA	VC2174	bifunctional UDP-sugar hydrolase/5'-nucleotidase	GeneID:2613310	NP_231805.1	718.998
aspartate-semialdehyde dehydrogenase CDS	2191657	2192769	1113	reverse	85.8	-85.8	-1.74644	NC_002505	1.68231e-86	3.04232e-85		VC2036	aspartate-semialdehyde dehydrogenase	GeneID:2613415	NP_231670.1	1112.21
rpmB CDS	226229	226465	237	forward	85.5	85.5	1.53686	NC_002505	3.05939e-86	5.5037e-85	rpmB	VC0218	50S ribosomal protein L28	GeneID:2614563	NP_229875.1	1315.73
hypothetical protein CDS	508604	508987	384	reverse	85.3	85.3	1.93791	NC_002506	5.19108e-86	9.28986e-85		VCA0571	hypothetical protein	GeneID:2612392	NP_232961.1	479.469
thermostable carboxypeptidase 1 CDS	1507860	1509434	1575	reverse	84.8	-84.8	-2.83987	NC_002505	1.47922e-85	2.63347e-84		VC1414	thermostable carboxypeptidase 1	GeneID:2614046	NP_231057.1	422.662
D-3-phosphoglycerate dehydrogenase CDS	2660000	2661229	1230	forward	84.5	-84.5	-1.76748	NC_002505	2.90623e-85	5.14733e-84		VC2481	D-3-phosphoglycerate dehydrogenase	GeneID:2613023	NP_232110.1	1194.59
hypothetical protein CDS	2834958	2835575	618	forward	84.3	84.3	2.92636	NC_002505	5.13143e-85	9.04185e-84		VC2666	hypothetical protein	GeneID:2615494	NP_232294.1	210.882
keto-hydroxyglutarate-aldolase/keto-deoxy- phosphogluconate aldolase CDS	294219	294824	606	reverse	84.2	84.2	2.43592	NC_002505	7.01873e-85	1.23043e-83		VC0285	keto-hydroxyglutarate-aldolase/keto-deoxy- phosphogluconate aldolase	GeneID:2615008	NP_229940.1	345.89
scaffold protein CDS	802452	802835	384	forward	83.7	83.7	2.33581	NC_002505	2.20512e-84	3.84608e-83		VC0749	scaffold protein	GeneID:2615758	NP_230398.1	586.477
tdh CDS	837892	838923	1032	reverse	83.6	-83.6	-1.74266	NC_002506	2.71972e-84	4.71967e-83	tdh	VCA0885	L-threonine 3-dehydrogenase	GeneID:2612702	NP_233271.1	1332.21
enterobactin synthetase subunit F CDS	1688481	1690151	1671	reverse	83.5	-83.5	-3.11336	NC_002505	3.52428e-84	6.08514e-83		VC1579	enterobactin synthetase subunit F	GeneID:2613833	NP_231219.1	409.981
oxaloacetate decarboxylase CDS	582646	584439	1794	forward	83.4	-83.4	-2.24123	NC_002505	4.14691e-84	7.1244e-83		VC0550	oxaloacetate decarboxylase	GeneID:2615227	NP_230201.1	1015.82
deoA CDS	2505637	2506983	1347	reverse	82.7	82.7	1.76218	NC_002505	1.845e-83	3.15394e-82	deoA	VC2349	thymidine phosphorylase	GeneID:2613145	NP_231979.2	785.021
rpsQ CDS	2759837	2760091	255	reverse	82.6	82.6	2.03817	NC_002505	2.48336e-83	4.22417e-82	rpsQ	VC2587	30S ribosomal protein S17	GeneID:2615604	NP_232215.1	4867.69
maltose operon periplasmic protein CDS	974668	975504	837	reverse	81.6	-81.6	-2.95866	NC_002506	2.55056e-82	4.3171e-81		VCA1027	maltose operon periplasmic protein	GeneID:2612419	NP_233411.1	501.069
short chain dehydrogenase CDS	1187655	1188380	726	forward	81	81	3.421	NC_002505	9.73193e-82	1.63916e-80		VC1119	short chain dehydrogenase	GeneID:2614389	NP_230764.1	151.183
outer membrane protein OmpA CDS	2365293	2366258	966	reverse	80.2	80.2	1.00068	NC_002505	6.11691e-81	1.02525e-79		VC2213	outer membrane protein OmpA	GeneID:2613252	NP_231844.1	11472
outer membrane protein W CDS	819609	820262	654	reverse	79.5	-79.5	-2.46602	NC_002506	3.53018e-80	5.8882e-79		VCA0867	outer membrane protein W	GeneID:2612873	NP_233253.1	477.731
hypothetical protein CDS	1597581	1602422	4842	reverse	79.3	79.3	1.77278	NC_002505	5.33211e-80	8.85078e-79		VC1492	hypothetical protein	GeneID:2613998	NP_231133.1	1757.34
outer membrane protein OmpU CDS	674828	675880	1053	reverse	79.2	-79.2	-1.04666	NC_002505	5.67476e-80	9.37426e-79		VC0633	outer membrane protein OmpU	GeneID:2615421	NP_230282.1	43711.3
DNA-binding protein H-NS CDS	1198167	1198580	414	reverse	79	79	1.30969	NC_002505	9.92268e-80	1.63131e-78		VC1130	DNA-binding protein H-NS	GeneID:2614400	NP_230775.1	1896.49
glutathione reductase CDS	189457	190821	1365	reverse	78.6	78.6	1.31108	NC_002505	2.35514e-79	3.85345e-78		VC0186	glutathione reductase	GeneID:2614842	NP_229843.1	2082.5
NifR3/Smm1 family protein CDS	300209	301204	996	reverse	78.4	78.4	1.62273	NC_002505	3.81772e-79	6.21691e-78		VC0291	NifR3/Smm1 family protein	GeneID:2615014	NP_229946.1	839.427
DNA-directed RNA polymerase subunit alpha CDS	2751525	2752517	993	reverse	78.2	78.2	1.41339	NC_002505	5.88138e-79	9.53228e-78		VC2571	DNA-directed RNA polymerase subunit alpha	GeneID:2615588	NP_232199.1	10861
hypothetical protein CDS	1458335	1458583	249	forward	77.7	77.7	3.29074	NC_002505	1.79334e-78	2.89292e-77		VC1368	hypothetical protein	GeneID:2614822	NP_231012.1	330.287
malG CDS	893457	894347	891	reverse	77.7	-77.7	-1.72393	NC_002506	1.808e-78	2.90295e-77	malG	VCA0943	maltose transporter permease	GeneID:2612568	NP_233327.1	1362.5
ROK family transcriptional regulator CDS	2159327	2160544	1218	reverse	77.7	-77.7	-3.68058	NC_002505	2.14349e-78	3.42559e-77		VC2007	ROK family transcriptional regulator	GeneID:2613511	NP_231641.1	328.122
catalase/peroxidase CDS	1671041	1673215	2175	forward	77.5	77.5	1.86818	NC_002505	3.26322e-78	5.19094e-77		VC1560	catalase/peroxidase	GeneID:2613939	NP_231200.1	1090.37
ferric vibriobactin ABC transporter ATP-binding protein CDS	835668	836507	840	forward	77.3	77.3	2.97701	NC_002505	4.80507e-78	7.6084e-77		VC0779	ferric vibriobactin ABC transporter ATP-binding protein	GeneID:2615322	NP_230428.1	175.801
hypothetical protein CDS	1340718	1341725	1008	forward	76.1	76.1	2.74621	NC_002505	7.58112e-77	1.1949e-75		VC1266	hypothetical protein	GeneID:2614720	NP_230911.1	205.376
groEL CDS	2832620	2834254	1635	reverse	76.1	-76.1	-1.1503	NC_002505	8.86731e-77	1.39124e-75	groEL	VC2664	molecular chaperone GroEL	GeneID:2615492	NP_232292.1	19582.2
sucA CDS	2246650	2249460	2811	reverse	75.7	75.7	1.13404	NC_002505	1.84218e-76	2.87715e-75	sucA	VC2087	2-oxoglutarate dehydrogenase subunit E1	GeneID:2613343	NP_231719.1	4648.8
heme transport protein HutA CDS	514944	517040	2097	forward	75.6	75.6	2.81349	NC_002506	2.77873e-76	4.32024e-75		VCA0576	heme transport protein HutA	GeneID:2612698	NP_232966.1	236.77
oppD CDS	1162309	1163283	975	forward	75	-75	-3.25268	NC_002505	1.05242e-75	1.62888e-74	oppD	VC1094	oligopeptide ABC transporter ATP-binding protein	GeneID:2614364	NP_230739.1	340.461
malate dehydrogenase CDS	1261730	1263418	1689	reverse	74.9	-74.9	-2.32357	NC_002505	1.20003e-75	1.84901e-74		VC1188	malate dehydrogenase	GeneID:2614621	NP_230833.2	494.2
rplR CDS	2756753	2757106	354	reverse	74.7	74.7	1.94567	NC_002505	2.03796e-75	3.12608e-74	rplR	VC2580	50S ribosomal protein L18	GeneID:2615597	NP_232208.1	5494.63
hypothetical protein CDS	838377	840359	1983	forward	74.4	-74.4	-3.55829	NC_002505	3.90512e-75	5.96355e-74		VC0783	hypothetical protein	GeneID:2615326	NP_230432.1	477.697
ferrous iron transport protein B CDS	2233741	2236017	2277	reverse	74.2	74.2	1.81258	NC_002505	6.22965e-75	9.47128e-74		VC2077	ferrous iron transport protein B	GeneID:2613333	NP_231709.1	634.881
hypothetical protein CDS	89148	90440	1293	forward	73.8	-73.8	-2.27107	NC_002506	1.76621e-74	2.67344e-73		VCA0079	hypothetical protein	GeneID:2612039	NP_232480.1	553.44
rpsL CDS	378505	378879	375	forward	73.7	73.7	1.55259	NC_002505	1.92088e-74	2.8948e-73	rpsL	VC0359	30S ribosomal protein S12	GeneID:2615038	NP_230013.1	2663.66
RNA polymerase factor sigma-32 CDS	140004	140864	861	forward	73.5	73.5	1.41464	NC_002505	2.98497e-74	4.47876e-73		VC0150	RNA polymerase factor sigma-32	GeneID:2614865	NP_229808.1	1803.18
primosomal replication protein N CDS	384569	384871	303	forward	73.2	73.2	1.43783	NC_002505	6.21163e-74	9.27963e-73		VC0367	primosomal replication protein N	GeneID:2615046	NP_230021.1	2017.89
nitrate reductase assembly protein NapD CDS	612218	612559	342	forward	73.1	73.1	5.1057	NC_002506	7.93843e-74	1.1808e-72		VCA0677	nitrate reductase assembly protein NapD	GeneID:2612432	NP_233065.1	123.417
acetoacetyl-CoA synthetase CDS	773782	775731	1950	forward	72.8	72.8	2.23075	NC_002506	1.62997e-73	2.41404e-72		VCA0829	acetoacetyl-CoA synthetase	GeneID:2612694	NP_233215.1	283.332
methyl-accepting chemotaxis protein CDS	1018626	1020545	1920	reverse	72.5	-72.5	-2.40444	NC_002506	3.51592e-73	5.18485e-72		VCA1069	methyl-accepting chemotaxis protein	GeneID:2612009	NP_233451.1	615.29
hypothetical protein CDS	800608	801174	567	forward	72.1	72.1	2.18087	NC_002505	8.00643e-73	1.17565e-71		VC0747	hypothetical protein	GeneID:2615756	NP_230396.1	452.706
pepN CDS	1602881	1605487	2607	reverse	71.7	-71.7	-2.10663	NC_002505	2.0577e-72	3.00863e-71	pepN	VC1494	aminopeptidase	GeneID:2614000	NP_231135.1	638.734
D-lactate dehydrogenase CDS	208570	209565	996	reverse	71.2	71.2	1.89974	NC_002506	6.40244e-72	9.32152e-71		VCA0192	D-lactate dehydrogenase	GeneID:2611830	NP_232592.1	453.427
argininosuccinate synthase CDS	2813924	2815138	1215	reverse	71.1	71.1	2.23369	NC_002505	8.43328e-72	1.22265e-70		VC2642	argininosuccinate synthase	GeneID:2615659	NP_232270.1	376.743
glutathione-regulated potassium-efflux system protein KefB CDS	2774826	2776628	1803	reverse	70.8	70.8	2.12047	NC_002505	1.55898e-71	2.25069e-70		VC2606	glutathione-regulated potassium-efflux system protein KefB	GeneID:2615623	NP_232234.2	347.729
hypothetical protein CDS	1656062	1657240	1179	reverse	70.2	70.2	2.77012	NC_002505	6.91432e-71	9.94042e-70		VC1543	hypothetical protein	GeneID:2613922	NP_231183.1	231.939
cpdB CDS	2743466	2745427	1962	forward	69.7	-69.7	-2.57645	NC_002505	2.16337e-70	3.09722e-69	cpdB	VC2562	bifunctional 2',3'-cyclic nucleotide 2'-phosphodiesterase/3'-nucleotidase	GeneID:2615579	NP_232190.2	659.954
trmD CDS	597144	597887	744	forward	69.6	69.6	1.26063	NC_002505	2.29775e-70	3.27597e-69	trmD	VC0563	tRNA (guanine-N(1)-)-methyltransferase	GeneID:2615240	NP_230214.1	3216.86
oppB CDS	1160448	1161368	921	forward	69.5	-69.5	-3.8859	NC_002505	3.32684e-70	4.72357e-69	oppB	VC1092	oligopeptide transporter permease	GeneID:2614362	NP_230737.1	279.02
response regulator CDS	205609	206613	1005	forward	69.2	69.2	1.85721	NC_002506	6.41958e-70	9.07724e-69		VCA0189	response regulator	GeneID:2611838	NP_232589.1	386.603
formate acetyltransferase CDS	2006954	2009230	2277	forward	68.7	-68.7	-1.90695	NC_002505	2.15563e-69	3.03554e-68		VC1866	formate acetyltransferase	GeneID:2613620	NP_231500.2	15084.9
bacterioferritin CDS	383505	383981	477	forward	68.5	68.5	2.36711	NC_002505	2.88072e-69	4.04007e-68		VC0365	bacterioferritin	GeneID:2615044	NP_230019.1	240.324
transcriptional regulator CDS	1187230	1187658	429	forward	67.5	67.5	3.72658	NC_002505	3.0427e-68	4.24988e-67		VC1118	transcriptional regulator	GeneID:2614388	NP_230763.1	119.919
rpsJ CDS	2764470	2764781	312	reverse	67.3	67.3	1.7128	NC_002505	4.5066e-68	6.2691e-67	rpsJ	VC2597	30S ribosomal protein S10	GeneID:2615614	NP_232225.1	3403.64
oxaloacetate decarboxylase subunit beta CDS	584449	585579	1131	forward	67.2	-67.2	-2.6262	NC_002505	6.61811e-68	9.16929e-67		VC0551	oxaloacetate decarboxylase subunit beta	GeneID:2615228	NP_230202.1	397.727
cold shock DNA-binding domain-containing protein CDS	203449	203658	210	reverse	66.4	66.4	1.2239	NC_002506	4.15366e-67	5.73172e-66		VCA0184	cold shock DNA-binding domain-containing protein	GeneID:2611851	NP_232584.1	1471.83
3-oxoacyl-ACP synthase CDS	2172775	2174019	1245	reverse	66	-66	-2.1325	NC_002505	9.2854e-67	1.27619e-65		VC2019	3-oxoacyl-ACP synthase	GeneID:2613398	NP_231653.1	552.558
outer membrane protein OmpV CDS	1401339	1402112	774	reverse	66	-66	-1.57588	NC_002505	9.36972e-67	1.28264e-65		VC1318	outer membrane protein OmpV	GeneID:2614772	NP_230962.1	3736.69
oligopeptide ABC transporter permease CDS	1161382	1162284	903	forward	65.3	-65.3	-3.51648	NC_002505	4.52787e-66	6.17372e-65		VC1093	oligopeptide ABC transporter permease	GeneID:2614363	NP_230738.1	267.615
asmA protein CDS	1106562	1108673	2112	forward	65.2	-65.2	-1.8638	NC_002505	6.21269e-66	8.43748e-65		VC1039	asmA protein	GeneID:2614309	NP_230684.1	619.024
greA CDS	676405	676881	477	forward	65.2	65.2	2.0873	NC_002505	7.06329e-66	9.55491e-65	greA	VC0634	transcription elongation factor GreA	GeneID:2615422	NP_230283.1	436.923
clpX CDS	2071849	2073129	1281	reverse	65	65	1.21936	NC_002505	8.92472e-66	1.20256e-64	clpX	VC1921	ATP-dependent protease ATP-binding subunit ClpX	GeneID:2613550	NP_231555.1	2859.25
extracellular deoxyribonuclease CDS	498737	499432	696	reverse	64.9	64.9	2.04855	NC_002505	1.27426e-65	1.7103e-64		VC0470	extracellular deoxyribonuclease	GeneID:2615132	NP_230124.1	293.93
nitrate reductase protein NapE CDS	1828412	1828630	219	reverse	64.6	-64.6	-3.72954	NC_002505	2.33192e-65	3.1177e-64		VC1694	nitrate reductase protein NapE	GeneID:2613825	NP_231330.1	271.254
DNA-binding transcriptional regulator HexR CDS	1219156	1220010	855	reverse	64.1	-64.1	-2.41361	NC_002505	7.37909e-65	9.82735e-64		VC1148	DNA-binding transcriptional regulator HexR	GeneID:2614581	NP_230793.1	386.725
hypothetical protein CDS	767766	767972	207	forward	64.1	-64.1	-1.73563	NC_002506	8.48029e-65	1.12503e-63		VCA0821	hypothetical protein	GeneID:2612369	NP_233207.1	744.948
hemolysin CDS	37848	38495	648	forward	63.7	63.7	2.03357	NC_002505	1.97713e-64	2.61285e-63		VC0040	hemolysin	GeneID:2614553	NP_229699.1	346.071
hypothetical protein CDS	36527	36694	168	reverse	63.2	63.2	1.44498	NC_002505	5.99611e-64	7.89373e-63		VC0038	hypothetical protein	GeneID:2614548	NP_229697.1	1153.78
ihfB CDS	2063247	2063525	279	reverse	63.1	63.1	1.74218	NC_002505	8.17873e-64	1.0726e-62	ihfB	VC1914	integration host factor subunit beta	GeneID:2613543	NP_231548.1	898.802
outer membrane protein OmpK CDS	2457836	2458636	801	forward	62.9	-62.9	-1.70101	NC_002505	1.35201e-63	1.76635e-62		VC2305	outer membrane protein OmpK	GeneID:2613101	NP_231936.2	988.759
hypothetical protein CDS	1169290	1169748	459	forward	62.9	62.9	2.42279	NC_002505	1.40697e-63	1.83119e-62		VC1099	hypothetical protein	GeneID:2614369	NP_230744.1	486.203
carbonic anhydrase CDS	52757	53311	555	reverse	62.7	62.7	2.03094	NC_002505	1.94869e-63	2.52668e-62		VC0058	carbonic anhydrase	GeneID:2614444	NP_229717.1	317.148
iron-containing alcohol dehydrogenase CDS	642655	643803	1149	forward	62.5	-62.5	-2.87468	NC_002506	3.23265e-63	4.17571e-62		VCA0702	iron-containing alcohol dehydrogenase	GeneID:2612085	NP_233089.1	323.311
hemolysin CDS	237590	239815	2226	forward	62.3	62.3	1.60623	NC_002506	5.33403e-63	6.86431e-62		VCA0219	hemolysin	GeneID:2612877	NP_232618.1	1555.43
Na(+)-translocating NADH-quinone reductase subunit A CDS	2449432	2450820	1389	reverse	62.2	-62.2	-1.51048	NC_002505	5.84168e-63	7.48955e-62		VC2295	Na(+)-translocating NADH-quinone reductase subunit A	GeneID:2613091	NP_231926.1	1472.04
pfkA CDS	2856783	2857778	996	reverse	62.2	-62.2	-1.79563	NC_002505	6.47564e-63	8.27149e-62	pfkA	VC2689	6-phosphofructokinase	GeneID:2615517	NP_232317.1	1935.37
tsf CDS	2414417	2415259	843	reverse	62.2	62.2	1.47148	NC_002505	7.01323e-63	8.92499e-62	tsf	VC2259	elongation factor Ts	GeneID:2613181	NP_231890.1	4929.52
hypothetical protein CDS	862985	863515	531	reverse	61.3	61.3	2.56483	NC_002506	5.02177e-62	6.36709e-61		VCA0907	hypothetical protein	GeneID:2612246	NP_233292.1	208.853
rpmC CDS	2760091	2760282	192	reverse	61	61	1.9849	NC_002505	1.05241e-61	1.32944e-60	rpmC	VC2588	50S ribosomal protein L29	GeneID:2615605	NP_232216.1	4049.05
transcriptional regulator CpxR CDS	2859805	2860491	687	forward	61	61	1.98586	NC_002505	1.10899e-61	1.39579e-60		VC2692	transcriptional regulator CpxR	GeneID:2615520	NP_232320.1	302.555
arginine repressor ArgR CDS	461445	461915	471	reverse	60.5	60.5	1.603	NC_002505	3.2058e-61	4.02012e-60		VC0431	arginine repressor ArgR	GeneID:2615692	NP_230085.2	629.505
cbb3-type cytochrome c oxidase subunit II CDS	1537493	1538113	621	reverse	60.4	-60.4	-1.95824	NC_002505	3.6547e-61	4.56639e-60		VC1441	cbb3-type cytochrome c oxidase subunit II	GeneID:2614073	NP_231084.1	522.193
hypothetical protein CDS	1269433	1270128	696	reverse	60.2	-60.2	-3.1198	NC_002505	6.15145e-61	7.65811e-60		VC1197	hypothetical protein	GeneID:2614630	NP_230842.1	255.576
gluconate permease CDS	294837	296213	1377	reverse	59.9	59.9	2.67574	NC_002505	1.26571e-60	1.57003e-59		VC0286	gluconate permease	GeneID:2615009	NP_229941.1	194.394
uridine phosphorylase CDS	1100393	1101169	777	forward	59.5	59.5	1.40663	NC_002505	3.36357e-60	4.15728e-59		VC1034	uridine phosphorylase	GeneID:2614304	NP_230679.1	2000.8
rpmE CDS	2847810	2848028	219	forward	59.1	59.1	1.59159	NC_002505	7.12356e-60	8.77296e-59	rpmE	VC2679	50S ribosomal protein L31	GeneID:2615507	NP_232307.1	767.509
glycogen operon protein GlgX CDS	977379	979349	1971	forward	59.1	-59.1	-1.67869	NC_002506	8.12861e-60	9.97496e-59		VCA1029	glycogen operon protein GlgX	GeneID:2612208	NP_233413.1	781.106
vibriobactin utilization protein ViuB CDS	2360905	2361720	816	reverse	59.1	59.1	2.65238	NC_002505	8.43653e-60	1.0316e-58		VC2210	vibriobactin utilization protein ViuB	GeneID:2613249	NP_231841.1	154.569
methyl-accepting chemotaxis protein CDS	289352	291022	1671	reverse	59	-59	-2.48455	NC_002505	9.54938e-60	1.16353e-58		VC0282	methyl-accepting chemotaxis protein	GeneID:2615005	NP_229938.1	317.145
nusA CDS	683825	685312	1488	forward	58.6	58.6	1.4458	NC_002505	2.62892e-59	3.19187e-58	nusA	VC0642	transcription elongation factor NusA	GeneID:2615432	NP_230291.1	946.363
acetolactate synthase 2 catalytic subunit CDS	27889	29535	1647	reverse	58.6	58.6	1.77038	NC_002505	2.67162e-59	3.23229e-58		VC0031	acetolactate synthase 2 catalytic subunit	GeneID:2614464	NP_229690.1	455.619
aceF CDS	2582987	2584894	1908	reverse	58.5	58.5	1.20143	NC_002505	3.29728e-59	3.97524e-58	aceF	VC2413	dihydrolipoamide acetyltransferase	GeneID:2613082	NP_232043.1	4654.39
aminotransferase CDS	2129250	2130464	1215	forward	58.4	58.4	1.64291	NC_002505	3.92635e-59	4.71711e-58		VC1977	aminotransferase	GeneID:2613481	NP_231611.1	448.794
hypothetical protein CDS	2302349	2302636	288	reverse	57.9	-57.9	-2.78305	NC_002505	1.21079e-58	1.44958e-57		VC2149	hypothetical protein	GeneID:2613285	NP_231780.1	335.811
hypothetical protein CDS	2456927	2457508	582	reverse	57.5	57.5	2.89134	NC_002505	3.41962e-58	4.07979e-57		VC2303	hypothetical protein	GeneID:2613099	NP_231934.1	137.006
hypothetical protein CDS	2939167	2939307	141	reverse	57.4	57.4	1.52771	NC_002505	3.89948e-58	4.6362e-57		VC2753	hypothetical protein	GeneID:2614930	NP_232379.1	509.334
fructose-1,6-bisphosphatase CDS	2724901	2725911	1011	forward	57.2	-57.2	-2.67374	NC_002505	6.1846e-58	7.32768e-57		VC2544	fructose-1,6-bisphosphatase	GeneID:2615561	NP_232172.1	333.016
alanine dehydrogenase CDS	2055531	2056655	1125	forward	56.9	-56.9	-1.34776	NC_002505	1.12908e-57	1.33317e-56		VC1905	alanine dehydrogenase	GeneID:2613534	NP_231539.1	1159.52
30S ribosomal protein S11 CDS	2753190	2753579	390	reverse	56.9	56.9	1.4854	NC_002505	1.37559e-57	1.61868e-56		VC2573	30S ribosomal protein S11	GeneID:2615590	NP_232201.1	6207.43
hypothetical protein CDS	1270299	1273364	3066	forward	56.6	-56.6	-1.87834	NC_002505	2.65889e-57	3.11807e-56		VC1198	hypothetical protein	GeneID:2614631	NP_230843.1	575.074
hypothetical protein CDS	206613	207059	447	forward	56.2	56.2	2.39857	NC_002506	6.52402e-57	7.62467e-56		VCA0190	hypothetical protein	GeneID:2611834	NP_232590.1	212.466
FixG-like protein CDS	34311	35735	1425	reverse	55.5	-55.5	-2.30387	NC_002505	2.84098e-56	3.30902e-55		VC0036	FixG-like protein	GeneID:2614481	NP_229695.2	342.253
hemE CDS	350511	351590	1080	forward	55.5	55.5	1.51812	NC_002505	3.0095e-56	3.49346e-55	hemE	VC0332	uroporphyrinogen decarboxylase	GeneID:2615068	NP_229986.1	606.561
fliA CDS	2221181	2221915	735	reverse	54.9	54.9	1.32844	NC_002505	1.27002e-55	1.46929e-54	fliA	VC2066	flagellar biosynthesis sigma factor	GeneID:2613446	NP_231698.1	1025.14
aminopeptidase CDS	66324	68117	1794	reverse	54.5	-54.5	-2.12204	NC_002505	3.50902e-55	4.04597e-54		VC0067	aminopeptidase	GeneID:2612945	NP_229726.1	431.016
ribosomal protein S6 modification protein-like protein CDS	2482789	2484240	1452	forward	54.1	-54.1	-1.91008	NC_002505	7.85373e-55	9.02523e-54		VC2333	ribosomal protein S6 modification protein-like protein	GeneID:2613129	NP_231964.1	586.56
4-hydroxyphenylpyruvate dioxygenase CDS	1431464	1432573	1110	forward	54	54	3.13702	NC_002505	1.08199e-54	1.23924e-53		VC1344	4-hydroxyphenylpyruvate dioxygenase	GeneID:2614798	NP_230988.1	152.696
methyltransferase CDS	777308	777940	633	reverse	53.9	-53.9	-2.58069	NC_002506	1.18611e-54	1.35398e-53		VCA0832	methyltransferase	GeneID:2612646	NP_233218.1	267.743
acetolactate synthase CDS	1700984	1702687	1704	forward	53.8	53.8	1.80515	NC_002505	1.51067e-54	1.71876e-53		VC1590	acetolactate synthase	GeneID:2613844	NP_231230.1	386.664
hypothetical protein CDS	473172	474038	867	reverse	53.7	-53.7	-3.55596	NC_002506	2.01599e-54	2.28612e-53		VCA0536	hypothetical protein	GeneID:2612279	NP_232926.1	218.114
methyl-accepting chemotaxis protein CDS	715286	716707	1422	forward	53.7	-53.7	-2.82191	NC_002506	2.13414e-54	2.41214e-53		VCA0773	methyl-accepting chemotaxis protein	GeneID:2612326	NP_233159.1	357.822
DNA polymerase IV CDS	2442332	2443414	1083	reverse	53.5	53.5	3.00796	NC_002505	3.37005e-54	3.79655e-53		VC2287	DNA polymerase IV	GeneID:2613209	NP_231918.1	118.456
dihydrolipoamide dehydrogenase CDS	2581292	2582719	1428	reverse	53.1	53.1	1.01242	NC_002505	7.81269e-54	8.77268e-53		VC2412	dihydrolipoamide dehydrogenase	GeneID:2613081	NP_232042.1	3359.4
peptidyl-prolyl cis-trans isomerse D CDS	2066898	2068757	1860	reverse	53.1	-53.1	-2.06291	NC_002505	8.83189e-54	9.88481e-53		VC1918	peptidyl-prolyl cis-trans isomerse D	GeneID:2613547	NP_231552.1	503.104
phospho-2-dehydro-3-deoxyheptonate aldolase CDS	743534	744607	1074	forward	52.7	-52.7	-1.65257	NC_002505	1.95389e-53	2.17973e-52		VC0695	phospho-2-dehydro-3-deoxyheptonate aldolase	GeneID:2615484	NP_230344.1	606.883
potE CDS	1011799	1013118	1320	reverse	51.9	-51.9	-1.92823	NC_002506	1.28733e-52	1.43148e-51	potE	VCA1062	putrescine transporter	GeneID:2612040	NP_233444.1	410.403
adenosine deaminase CDS	2926549	2927553	1005	forward	51.8	51.8	1.5168	NC_002505	1.51161e-52	1.67545e-51		VC2751	adenosine deaminase	GeneID:2614914	NP_232377.1	757.529
NADH dehydrogenase subunit L CDS	1691206	1692756	1551	forward	51.2	51.2	2.9374	NC_002505	5.93204e-52	6.55386e-51		VC1581	NADH dehydrogenase subunit L	GeneID:2613835	NP_231221.1	135.845
glpA CDS	691251	692894	1644	forward	51	-51	-2.90029	NC_002506	1.0312e-51	1.13564e-50	glpA	VCA0747	sn-glycerol-3-phosphate dehydrogenase subunit A	GeneID:2611906	NP_233133.1	343.095
hypothetical protein CDS	1164422	1165369	948	forward	50.9	50.9	2.88313	NC_002505	1.12278e-51	1.23255e-50		VC1096	hypothetical protein	GeneID:2614366	NP_230741.1	120.082
23S rRNA (guanosine(2251)-2'-O)-methyltransferase RlmB CDS	2765252	2765995	744	reverse	50.9	50.9	1.39736	NC_002505	1.29762e-51	1.41995e-50		VC2598	23S rRNA (guanosine(2251)-2'-O)-methyltransferase RlmB	GeneID:2615615	NP_232226.1	576.527
rpsP CDS	596286	596534	249	forward	50.7	50.7	1.3524	NC_002505	1.81951e-51	1.98471e-50	rpsP	VC0561	30S ribosomal protein S16	GeneID:2615238	NP_230212.1	1341.35
PTS system fructose-specific transporter subunitIIABC CDS	1963028	1964893	1866	reverse	50.6	-50.6	-2.40442	NC_002505	2.44987e-51	2.66385e-50		VC1822	PTS system fructose-specific transporter subunitIIABC	GeneID:2613702	NP_231456.1	285.597
transporter CDS	1397026	1398489	1464	forward	50.5	-50.5	-3.75992	NC_002505	2.84257e-51	3.08109e-50		VC1314	transporter	GeneID:2614768	NP_230958.1	200.937
iron-containing alcohol dehydrogenase CDS	1217797	1219065	1269	forward	50	-50	-2.76956	NC_002505	1.02573e-50	1.10831e-49		VC1147	iron-containing alcohol dehydrogenase	GeneID:2614580	NP_230792.1	239.101
PTS system fructose-specific transporter subunitIIA CDS	1961098	1961538	441	forward	49.6	-49.6	-5.9307	NC_002505	2.64284e-50	2.84665e-49		VC1820	PTS system fructose-specific transporter subunitIIA	GeneID:2613700	NP_231454.1	309.369
zinc uptake regulation protein CDS	393507	393974	468	reverse	49.4	49.4	1.52563	NC_002505	4.24982e-50	4.56324e-49		VC0378	zinc uptake regulation protein	GeneID:2615021	NP_230032.1	734.979
rimM CDS	596562	597116	555	forward	48.6	48.6	1.03902	NC_002505	2.46038e-49	2.6336e-48	rimM	VC0562	16S rRNA-processing protein RimM	GeneID:2615239	NP_230213.1	2334.11
PTS system N-acetylglucosamine-specific transporter subunit IIABC CDS	1061324	1062895	1572	forward	48.6	-48.6	-1.37272	NC_002505	2.79535e-49	2.98286e-48		VC0995	PTS system N-acetylglucosamine-specific transporter subunit IIABC	GeneID:2614248	NP_230641.1	842.237
acyl-CoA thioesterase CDS	892283	892771	489	forward	48.5	48.5	2.4614	NC_002506	3.20288e-49	3.40715e-48		VCA0941	acyl-CoA thioesterase	GeneID:2612569	NP_233325.1	153.004
ketol-acid reductoisomerase CDS	157441	158925	1485	forward	48.1	48.1	1.28477	NC_002505	8.90054e-49	9.43897e-48		VC0162	ketol-acid reductoisomerase	GeneID:2614429	NP_229819.1	724.664
metF CDS	2854186	2855073	888	forward	48	48	1.79407	NC_002505	9.88822e-49	1.04541e-47	metF	VC2685	5,10-methylenetetrahydrofolate reductase	GeneID:2615513	NP_232313.2	269.287
gltD CDS	2542134	2543549	1416	forward	47.8	-47.8	-2.02147	NC_002505	1.65647e-48	1.7459e-47	gltD	VC2377	glutamate synthase subunit beta	GeneID:2613046	NP_232007.1	423.949
asnC CDS	1375995	1377395	1401	reverse	47.6	-47.6	-1.74642	NC_002505	2.71257e-48	2.85027e-47	asnC	VC1297	asparaginyl-tRNA synthetase	GeneID:2614751	NP_230942.2	552.326
TonB2 protein CDS	1657237	1657857	621	reverse	47.1	47.1	2.80712	NC_002505	7.9982e-48	8.37861e-47		VC1544	TonB2 protein	GeneID:2613923	NP_231184.1	138.574
cysB CDS	2057955	2058929	975	reverse	47	47	1.42802	NC_002505	1.04986e-47	1.09645e-46	cysB	VC1907	transcriptional regulator CysB	GeneID:2613536	NP_231541.1	556.602
elongation factor G CDS	2495396	2497483	2088	reverse	46.5	-46.5	-0.936201	NC_002505	3.45667e-47	3.59913e-46		VC2342	elongation factor G	GeneID:2613138	NP_231972.1	4929.68
hypothetical protein CDS	479340	479852	513	forward	46.4	46.4	2.38289	NC_002506	3.76547e-47	3.90881e-46		VCA0543	hypothetical protein	GeneID:2612404	NP_232933.1	164.008
phage family integrase CDS	1896092	1897327	1236	forward	46.4	46.4	2.21148	NC_002505	3.91337e-47	4.05011e-46		VC1758	phage family integrase	GeneID:2613764	NP_231394.1	254.036
hypothetical protein CDS	927382	928941	1560	forward	46.1	-46.1	-2.84526	NC_002505	8.06096e-47	8.31756e-46		VC0863	hypothetical protein	GeneID:2614530	NP_230510.1	213.743
phhB CDS	772435	772764	330	reverse	46	46	3.78891	NC_002506	1.02669e-46	1.0562e-45	phhB	VCA0827	4a-hydroxytetrahydrobiopterin dehydratase	GeneID:2612720	NP_233213.1	105.661
Fis family transcriptional regulator CDS	1957201	1958964	1764	reverse	46	46	3.01629	NC_002505	1.03977e-46	1.06647e-45		VC1817	Fis family transcriptional regulator	GeneID:2613697	NP_231451.1	94.5652
transcriptional repressor UlaR CDS	267445	268200	756	forward	45.9	45.9	2.20868	NC_002506	1.32389e-46	1.35384e-45		VCA0247	transcriptional repressor UlaR	GeneID:2612188	NP_232645.1	180.331
peptidase T CDS	198062	199294	1233	forward	45.1	-45.1	-3.3589	NC_002506	8.44779e-46	8.61323e-45		VCA0180	peptidase T	GeneID:2611863	NP_232580.1	198.542
tpiA CDS	2837230	2838027	798	forward	45	-45	-1.28348	NC_002505	1.02469e-45	1.04167e-44	tpiA	VC2670	triosephosphate isomerase	GeneID:2615498	NP_232298.1	1314.61
hypothetical protein CDS	73023	75329	2307	forward	44.5	44.5	2.45333	NC_002506	2.83165e-45	2.87007e-44		VCA0065	hypothetical protein	GeneID:2612111	NP_232466.1	149.978
hypothetical protein CDS	699642	700169	528	forward	44.2	-44.2	-4.47333	NC_002505	5.90111e-45	5.96359e-44		VC0654	hypothetical protein	GeneID:2615444	NP_230303.1	179.416
lipoprotein CDS	609611	611416	1806	reverse	44.1	-44.1	-1.54248	NC_002505	7.34738e-45	7.4034e-44		VC0581	lipoprotein	GeneID:2615369	NP_230232.2	568.481
obgE CDS	467264	468436	1173	forward	44.1	44.1	1.51918	NC_002505	7.41912e-45	7.45383e-44	obgE	VC0437	GTPase ObgE	GeneID:2615698	NP_230091.2	442.609
vibriobactin synthesis protein CDS	830976	832292	1317	reverse	44.1	44.1	2.79978	NC_002505	7.92216e-45	7.93602e-44		VC0775	vibriobactin synthesis protein	GeneID:2615318	NP_230424.1	105.547
hypothetical protein CDS	1447035	1447706	672	reverse	43.8	43.8	1.32773	NC_002505	1.54601e-44	1.54421e-43		VC1358	hypothetical protein	GeneID:2614812	NP_231002.1	1296.09
phosphopentomutase CDS	2504399	2505619	1221	reverse	43.7	43.7	1.57849	NC_002505	2.13235e-44	2.12369e-43		VC2348	phosphopentomutase	GeneID:2613144	NP_231978.1	1052.02
PII uridylyl-transferase CDS	2417392	2420037	2646	forward	43.5	-43.5	-2.03362	NC_002505	3.11601e-44	3.09439e-43		VC2262	PII uridylyl-transferase	GeneID:2613184	NP_231893.1	326.914
patatin-like protein CDS	179338	180405	1068	forward	43.3	-43.3	-2.18837	NC_002505	4.9318e-44	4.88347e-43		VC0178	patatin-like protein	GeneID:2614189	NP_229835.1	305.111
serine protease GlpG CDS	97946	98779	834	reverse	43	43	1.87212	NC_002505	1.05726e-43	1.04389e-42		VC0099	serine protease GlpG	GeneID:2615363	NP_229758.1	352.806
XRE family transcriptional regulator CDS	1577434	1578000	567	forward	42.8	42.8	2.20093	NC_002505	1.4196e-43	1.39764e-42		VC1470	XRE family transcriptional regulator	GeneID:2613976	YP_007648022.1	181.18
superoxide dismutase CDS	2861967	2862635	669	forward	42.8	42.8	2.29763	NC_002505	1.51195e-43	1.4843e-42		VC2694	superoxide dismutase	GeneID:2615522	NP_232322.1	150.366
TyrA protein CDS	2300344	2301252	909	reverse	42.6	-42.6	-1.43051	NC_002505	2.29066e-43	2.24236e-42		VC2145	TyrA protein	GeneID:2613281	NP_231776.1	625.838
cytochrome c4 CDS	107409	108080	672	forward	42.6	42.6	1.07522	NC_002505	2.3263e-43	2.27079e-42		VC0112	cytochrome c4	GeneID:2614108	NP_229771.1	1244.54
hypothetical protein CDS	2364507	2365205	699	forward	42.6	42.6	1.9872	NC_002505	2.78475e-43	2.7106e-42		VC2212	hypothetical protein	GeneID:2613251	NP_231843.1	210.227
ATP-dependent protease LA-like protein CDS	921798	924158	2361	reverse	42.3	42.3	0.914272	NC_002506	4.94055e-43	4.79541e-42		VCA0975	ATP-dependent protease LA-like protein	GeneID:2612862	NP_233359.1	1847
formate dehydrogenase cytochrome B556 subunit CDS	1623278	1624351	1074	reverse	42.2	-42.2	-2.03474	NC_002505	5.78961e-43	5.60369e-42		VC1511	formate dehydrogenase cytochrome B556 subunit	GeneID:2614017	NP_231152.1	314.053
DNA topoisomerase I CDS	1867219	1869849	2631	reverse	42.1	42.1	0.99521	NC_002505	8.26219e-43	7.97441e-42		VC1730	DNA topoisomerase I	GeneID:2613735	NP_231366.1	1410.31
NadC family protein CDS	30484	31872	1389	forward	42	-42	-2.02111	NC_002506	1.0218e-42	9.83447e-42		VCA0025	NadC family protein	GeneID:2612526	NP_232426.1	300.384
rod shape-determining protein MreB CDS	442155	443198	1044	forward	42	-42	-1.21243	NC_002505	1.10302e-42	1.05866e-41		VC0415	rod shape-determining protein MreB	GeneID:2614100	NP_230069.1	869.584
organic solvent tolerance protein CDS	474882	477245	2364	reverse	41.9	-41.9	-1.69123	NC_002505	1.2137e-42	1.16163e-41		VC0446	organic solvent tolerance protein	GeneID:2615778	NP_230100.1	422.833
UDP-glucose 4-epimerase CDS	716793	717809	1017	reverse	41.7	-41.7	-1.75198	NC_002506	2.22266e-42	2.1214e-41		VCA0774	UDP-glucose 4-epimerase	GeneID:2612322	NP_233160.1	406.423
hypothetical protein CDS	134836	135093	258	forward	41.5	41.5	4.19931	NC_002505	2.9959e-42	2.8515e-41		VC0143	hypothetical protein	GeneID:2615264	NP_229801.1	60.6951
integrase CDS	300467	301624	1158	forward	41.5	-41.5	-2.45569	NC_002506	3.16049e-42	2.99984e-41		VCA0281	integrase	GeneID:2612017	NP_232677.1	216.876
guanosine pentaphosphate phosphohydrolase CDS	314843	316336	1494	reverse	41.1	41.1	1.42286	NC_002505	7.61535e-42	7.20836e-41		VC0304	guanosine pentaphosphate phosphohydrolase	GeneID:2614974	NP_229959.1	769.28
LuxR family transcriptional regulator CDS	2873971	2874600	630	forward	41	-41	-2.45084	NC_002505	1.10644e-41	1.04443e-40		VC2702	LuxR family transcriptional regulator	GeneID:2615530	NP_232329.1	218.014
bifunctional acetaldehyde-CoA/alcohol dehydrogenase CDS	2187618	2190302	2685	reverse	41	-41	-1.42389	NC_002505	1.11389e-41	1.04858e-40		VC2033	bifunctional acetaldehyde-CoA/alcohol dehydrogenase	GeneID:2613412	NP_231667.1	14228.3
hypothetical protein CDS	1144116	1144658	543	forward	40.7	40.7	2.81256	NC_002505	2.0675e-41	1.94096e-40		VC1075	hypothetical protein	GeneID:2614345	NP_230720.1	110.842
sigma-E factor negative regulatory protein RseA CDS	2648522	2649160	639	reverse	40.7	40.7	1.24267	NC_002505	2.10564e-41	1.97139e-40		VC2466	sigma-E factor negative regulatory protein RseA	GeneID:2613008	NP_232095.1	1047.66
LacI family transcription regulator CDS	1668122	1669156	1035	reverse	40.5	40.5	2.16846	NC_002505	2.96539e-41	2.76877e-40		VC1557	LacI family transcription regulator	GeneID:2613936	NP_231197.1	158.357
ihfA CDS	1300276	1300572	297	forward	40.4	40.4	1.38615	NC_002505	3.97173e-41	3.69834e-40	ihfA	VC1222	integration host factor subunit alpha	GeneID:2614659	NP_230867.1	494.22
tpx CDS	885773	886267	495	forward	40.4	-40.4	-2.51843	NC_002505	4.2045e-41	3.89914e-40	tpx	VC0824	2-Cys peroxiredoxin	GeneID:2614491	NP_230472.1	242.205
glpK CDS	688094	689611	1518	reverse	40.4	40.4	1.459	NC_002506	4.21007e-41	3.89914e-40	glpK	VCA0744	glycerol kinase	GeneID:2611914	NP_233131.1	771.262
LysR family transcriptional regulator CDS	843733	844665	933	forward	40.1	40.1	2.51532	NC_002505	8.45298e-41	7.80764e-40		VC0787	LysR family transcriptional regulator	GeneID:2615330	NP_230436.1	111.328
flagellar protein FlaG CDS	2295760	2296221	462	reverse	40	40	1.1272	NC_002505	9.32167e-41	8.58693e-40		VC2141	flagellar protein FlaG	GeneID:2613277	NP_231772.1	850.088
hypothetical protein CDS	460153	461139	987	reverse	39.9	-39.9	-1.20209	NC_002505	1.28614e-40	1.1816e-39		VC0430	hypothetical protein	GeneID:2615691	NP_230084.1	1104.13
alpha-acetolactate decarboxylase CDS	1700060	1700845	786	forward	39.8	39.8	1.86244	NC_002505	1.48816e-40	1.36355e-39		VC1589	alpha-acetolactate decarboxylase	GeneID:2613843	NP_231229.1	195.077
hypothetical protein CDS	554235	554678	444	reverse	39.6	39.6	1.03565	NC_002505	2.63787e-40	2.41056e-39		VC0519	hypothetical protein	GeneID:2615811	NP_230170.1	1020.12
phage integrase CDS	548780	550021	1242	reverse	39.4	39.4	1.54785	NC_002505	3.75637e-40	3.42357e-39		VC0516	phage integrase	GeneID:2615808	NP_230167.1	528.329
hypothetical protein CDS	2233514	2233744	231	reverse	39.1	39.1	2.92467	NC_002505	8.53905e-40	7.76195e-39		VC2076	hypothetical protein	GeneID:2613332	NP_231708.1	109.831
hypothetical protein CDS	1339323	1340708	1386	forward	38.5	38.5	1.95543	NC_002505	2.82833e-39	2.56415e-38		VC1265	hypothetical protein	GeneID:2614719	NP_230910.1	168.148
hypothetical protein CDS	1225679	1226227	549	reverse	38.5	-38.5	-1.72399	NC_002505	3.28328e-39	2.96878e-38		VC1154	hypothetical protein	GeneID:2614587	NP_230799.1	378.55
protease II CDS	68875	70872	1998	forward	38.4	38.4	1.72659	NC_002506	4.07601e-39	3.6759e-38		VCA0063	protease II	GeneID:2612107	NP_232464.1	234.495
carbonic anhydrase CDS	291259	291978	720	forward	38.2	-38.2	-2.88395	NC_002506	6.62917e-39	5.96278e-38		VCA0274	carbonic anhydrase	GeneID:2612041	NP_232672.1	165.343
pyrG CDS	2627996	2629633	1638	reverse	38.1	-38.1	-1.05616	NC_002505	8.53047e-39	7.65292e-38	pyrG	VC2448	CTP synthetase	GeneID:2612990	NP_232077.1	1412.05
hypothetical protein CDS	31968	32603	636	reverse	38	-38	-2.27768	NC_002506	9.1247e-39	8.1647e-38		VCA0026	hypothetical protein	GeneID:2612487	NP_232427.1	218.36
hypothetical protein CDS	207097	208581	1485	forward	38	38	1.6823	NC_002506	9.26598e-39	8.26959e-38		VCA0191	hypothetical protein	GeneID:2611829	NP_232591.1	243.61
hypothetical protein CDS	678403	678801	399	forward	38	38	2.00558	NC_002506	1.05936e-38	9.42997e-38		VCA0732	hypothetical protein	GeneID:2611948	NP_233119.1	203.552
hypothetical protein CDS	2835714	2836073	360	forward	38	38	1.83382	NC_002505	1.07629e-38	9.55588e-38		VC2667	hypothetical protein	GeneID:2615495	NP_232295.1	194.206
L-allo-threonine aldolase CDS	709044	710075	1032	forward	37.8	-37.8	-2.22442	NC_002506	1.53713e-38	1.36123e-37		VCA0765	L-allo-threonine aldolase	GeneID:2612345	NP_233151.1	220.266
mannose-6-phosphate isomerase CDS	1969417	1970583	1167	forward	37.8	-37.8	-2.74876	NC_002505	1.57192e-38	1.38847e-37		VC1827	mannose-6-phosphate isomerase	GeneID:2613581	NP_231461.1	239.922
ParB family protein CDS	1070018	1070989	972	reverse	37.7	37.7	1.48845	NC_002506	2.07552e-38	1.82858e-37		VCA1114	ParB family protein	GeneID:2612173	NP_233493.1	361.615
bioD CDS	1184923	1185639	717	forward	37.5	-37.5	-2.35461	NC_002505	2.96724e-38	2.60752e-37	bioD	VC1115	dithiobiotin synthetase	GeneID:2614385	NP_230760.1	221.806
hypothetical protein CDS	2657888	2658196	309	forward	37.5	37.5	1.33128	NC_002505	2.99385e-38	2.6242e-37		VC2478	hypothetical protein	GeneID:2613020	NP_232107.1	698.975
Na(+)-translocating NADH-quinone reductase subunit D CDS	2446787	2447419	633	reverse	37.4	-37.4	-1.25619	NC_002505	3.9627e-38	3.46459e-37		VC2292	Na(+)-translocating NADH-quinone reductase subunit D	GeneID:2613214	NP_231923.1	680.964
peptidase PmbA CDS	2716888	2718231	1344	reverse	37.3	37.3	1.09701	NC_002505	5.35029e-38	4.66589e-37		VC2535	peptidase PmbA	GeneID:2615198	NP_232163.1	815.835
acetyltransferase CDS	259839	260405	567	forward	37.2	37.2	1.1126	NC_002505	6.0639e-38	5.27482e-37		VC0252	acetyltransferase	GeneID:2614275	NP_229909.1	1468.67
protease CDS	696234	697247	1014	reverse	37.1	-37.1	-2.44803	NC_002505	8.60958e-38	7.47033e-37		VC0652	protease	GeneID:2615442	NP_230301.1	232.415
flagellar basal body protein FliL CDS	95062	95472	411	forward	36.9	36.9	1.99451	NC_002505	1.2287e-37	1.06343e-36		VC0097	flagellar basal body protein FliL	GeneID:2615791	NP_229756.1	154.025
serine protease CDS	1774844	1776490	1647	reverse	36.8	36.8	1.68995	NC_002505	1.42742e-37	1.23231e-36		VC1649	serine protease	GeneID:2613780	NP_231286.1	241.372
hypothetical protein CDS	1687438	1688259	822	reverse	36.8	-36.8	-2.10292	NC_002505	1.52963e-37	1.31725e-36		VC1577	hypothetical protein	GeneID:2613831	NP_231217.1	257.424
hypothetical protein CDS	2153408	2154298	891	forward	36.6	-36.6	-2.15968	NC_002505	2.43992e-37	2.09589e-36		VC2001	hypothetical protein	GeneID:2613505	NP_231635.1	234.884
mrp protein CDS	1104498	1105646	1149	forward	36.4	36.4	1.30411	NC_002505	3.77943e-37	3.23843e-36		VC1037	mrp protein	GeneID:2614307	NP_230682.1	482.498
carbon starvation protein A CDS	733798	735282	1485	reverse	36.4	-36.4	-1.64397	NC_002505	4.35232e-37	3.72004e-36		VC0687	carbon starvation protein A	GeneID:2615476	NP_230336.1	1141.94
hypothetical protein CDS	2737362	2737883	522	forward	36.4	36.4	1.95837	NC_002505	4.40167e-37	3.75289e-36		VC2555	hypothetical protein	GeneID:2615572	NP_232183.1	190.984
acetyl-CoA carboxylase biotin carboxylase subunit CDS	302413	303756	1344	reverse	36.3	-36.3	-1.03464	NC_002505	4.57245e-37	3.88885e-36		VC0295	acetyl-CoA carboxylase biotin carboxylase subunit	GeneID:2614965	NP_229950.1	1416.22
aldo/keto reductase CDS	714596	715654	1059	reverse	36.3	-36.3	-2.3017	NC_002505	4.58401e-37	3.88905e-36		VC0667	aldo/keto reductase	GeneID:2615456	NP_230316.1	291.278
hypothetical protein CDS	1772606	1772809	204	reverse	36	36	4.49373	NC_002505	1.0506e-36	8.89127e-36		VC1646	hypothetical protein	GeneID:2613777	NP_231283.1	55.5144
SecA-like protein CDS	563793	565967	2175	forward	35.7	-35.7	-3.22596	NC_002506	2.05115e-36	1.73163e-35		VCA0628	SecA-like protein	GeneID:2612529	NP_233017.1	179.571
hypothetical protein CDS	319654	320646	993	forward	35.5	35.5	1.81703	NC_002505	3.16053e-36	2.66167e-35		VC0308	hypothetical protein	GeneID:2614978	NP_229963.1	181.166
ribose-phosphate pyrophosphokinase CDS	2327823	2328767	945	forward	35.4	-35.4	-1.79959	NC_002505	4.04981e-36	3.40224e-35		VC2183	ribose-phosphate pyrophosphokinase	GeneID:2613319	NP_231814.1	364.217
hypothetical protein CDS	2696819	2698195	1377	forward	35.4	35.4	1.46988	NC_002505	4.09411e-36	3.43106e-35		VC2507	hypothetical protein	GeneID:2615171	NP_232136.1	540.508
gcp CDS	555164	556182	1020	forward	35.1	35.1	1.42027	NC_002505	7.84748e-36	6.56057e-35	gcp	VC0521	DNA-binding/iron metalloprotein/AP endonuclease	GeneID:2614954	NP_230172.3	365.002
DNA-binding protein CDS	1830468	1830701	234	forward	34.9	-34.9	-3.80018	NC_002505	1.19822e-35	9.9929e-35		VC1696	DNA-binding protein	GeneID:2613827	NP_231332.2	135.478
coproporphyrinogen III oxidase CDS	864067	865434	1368	reverse	34.9	34.9	1.80895	NC_002506	1.38123e-35	1.14913e-34		VCA0909	coproporphyrinogen III oxidase	GeneID:2612225	NP_233294.1	204.586
ATP-dependent protease LA CDS	2069366	2071726	2361	reverse	34.9	-34.9	-1.02445	NC_002505	1.39958e-35	1.16115e-34		VC1920	ATP-dependent protease LA	GeneID:2613549	NP_231554.1	1106.75
hypothetical protein CDS	537550	538284	735	reverse	34.9	34.9	2.13423	NC_002505	1.40244e-35	1.16115e-34		VC0506	hypothetical protein	GeneID:2615798	NP_230157.1	185.076
cytochrome c oxidase subunit CcoP CDS	1536329	1537309	981	reverse	34.8	-34.8	-1.21032	NC_002505	1.47888e-35	1.2215e-34		VC1439	cytochrome c oxidase subunit CcoP	GeneID:2614071	NP_231082.1	855.318
poly(A) polymerase CDS	620872	622245	1374	reverse	34.8	-34.8	-1.85574	NC_002505	1.59649e-35	1.31548e-34		VC0594	poly(A) polymerase	GeneID:2615382	NP_230244.1	261.532
quinol oxidase subunit I CDS	1682263	1683600	1338	reverse	34.8	34.8	3.09673	NC_002505	1.60391e-35	1.31843e-34		VC1571	quinol oxidase subunit I	GeneID:2613950	NP_231211.1	67.3358
periplasmic linker protein CDS	1808898	1810007	1110	reverse	34.5	34.5	2.08349	NC_002505	3.32185e-35	2.72407e-34		VC1674	periplasmic linker protein	GeneID:2613805	NP_231310.1	152.788
nusG CDS	337130	337678	549	forward	34.3	34.3	1.16648	NC_002505	4.80585e-35	3.93164e-34	nusG	VC0323	transcription antitermination protein NusG	GeneID:2615089	NP_229977.1	921.164
exonuclease SbcD CDS	450455	451594	1140	forward	34.3	34.3	2.09092	NC_002506	4.97204e-35	4.05794e-34		VCA0520	exonuclease SbcD	GeneID:2612774	NP_232911.1	134.581
hypothetical protein CDS	2084014	2084184	171	reverse	34.3	34.3	2.85524	NC_002505	5.17135e-35	4.2106e-34		VC1932	hypothetical protein	GeneID:2613561	NP_231566.1	81.3072
tolB CDS	1977120	1978472	1353	reverse	34.3	-34.3	-0.974672	NC_002505	5.51752e-35	4.48184e-34	tolB	VC1836	translocation protein TolB	GeneID:2613590	NP_231470.1	1906.12
PTS system nitrogen regulatory subunit IIA CDS	1965418	1966197	780	forward	34	-34	-2.87341	NC_002505	9.05567e-35	7.33851e-34		VC1824	PTS system nitrogen regulatory subunit IIA	GeneID:2613704	NP_231458.1	147.275
N-ethylmaleimide reductase CDS	947097	948200	1104	forward	34	34	2.34477	NC_002506	1.05479e-34	8.52769e-34		VCA0993	N-ethylmaleimide reductase	GeneID:2612680	NP_233377.1	105.815
hypothetical protein CDS	1595800	1596342	543	reverse	33.9	-33.9	-2.93264	NC_002505	1.40067e-34	1.12974e-33		VC1490	hypothetical protein	GeneID:2613996	NP_231131.1	142.592
torD CDS	1858452	1859114	663	forward	33.8	-33.8	-1.52532	NC_002505	1.64549e-34	1.3241e-33	torD	VC1720	chaperone protein TorD	GeneID:2613725	NP_231356.1	397.904
XRE family transcriptional regulator CDS	1582285	1582851	567	forward	33.4	33.4	1.98075	NC_002505	4.07413e-34	3.27072e-33		VC1476	XRE family transcriptional regulator	GeneID:2613982	YP_007648023.1	165.689
hypothetical protein CDS	2652277	2652537	261	reverse	33.3	-33.3	-2.27594	NC_002505	4.75051e-34	3.80484e-33		VC2471	hypothetical protein	GeneID:2613013	NP_232100.1	212.368
pgk CDS	508071	509249	1179	forward	33.3	-33.3	-0.791776	NC_002505	4.83712e-34	3.8652e-33	pgk	VC0477	phosphoglycerate kinase	GeneID:2615271	NP_230131.1	4788.7
glgC CDS	1865333	1866550	1218	reverse	33.2	-33.2	-1.1809	NC_002505	6.26183e-34	4.99203e-33	glgC	VC1727	glucose-1-phosphate adenylyltransferase	GeneID:2613732	NP_231363.1	736.914
ferric vibriobactin receptor CDS	2362024	2364087	2064	reverse	33.2	33.2	1.93635	NC_002505	6.82441e-34	5.42794e-33		VC2211	ferric vibriobactin receptor	GeneID:2613250	NP_231842.1	163.429
class V aminotransferase CDS	414609	415727	1119	forward	33.1	-33.1	-2.12599	NC_002505	8.84446e-34	7.01838e-33		VC0392	class V aminotransferase	GeneID:2614989	NP_230046.1	242.534
FKBP-type peptidylprolyl isomerase CDS	2773919	2774524	606	reverse	33	33	1.10808	NC_002505	9.63277e-34	7.62632e-33		VC2604	FKBP-type peptidylprolyl isomerase	GeneID:2615621	NP_232232.1	989.212
hypothetical protein CDS	2918615	2918938	324	reverse	33	-33	-3.15605	NC_002505	1.05624e-33	8.34308e-33		VC2745	hypothetical protein	GeneID:2614908	NP_232371.1	140.632
acetyltransferase CDS	700105	700656	552	forward	32.9	-32.9	-2.92005	NC_002505	1.31606e-33	1.03715e-32		VC0655	acetyltransferase	GeneID:2615445	NP_230304.1	138.446
2,3-dihydroxybenzoate-AMP ligase CDS	827179	828810	1632	reverse	32.8	32.8	2.51587	NC_002505	1.67217e-33	1.31478e-32		VC0772	2,3-dihydroxybenzoate-AMP ligase	GeneID:2615315	NP_230421.1	102.908
ABC transporter substrate-binding protein CDS	540239	541258	1020	reverse	32.7	32.7	2.78793	NC_002506	1.90051e-33	1.4909e-32		VCA0603	ABC transporter substrate-binding protein	GeneID:2612736	NP_232992.1	75.355
fimbrial assembly protein CDS	2801169	2802905	1737	reverse	32.7	32.7	1.90991	NC_002505	1.93249e-33	1.51254e-32		VC2630	fimbrial assembly protein	GeneID:2615647	NP_232258.1	142.52
secD CDS	795839	797692	1854	forward	32.6	-32.6	-1.3353	NC_002505	2.30902e-33	1.80314e-32	secD	VC0743	preprotein translocase subunit SecD	GeneID:2615752	NP_230392.1	495.346
lipoprotein CDS	2113168	2113659	492	forward	32.4	32.4	1.27711	NC_002505	4.04211e-33	3.14936e-32		VC1962	lipoprotein	GeneID:2613466	NP_231596.1	415.893
hypothetical protein CDS	393036	393497	462	reverse	32.3	32.3	1.158	NC_002505	4.68578e-33	3.64261e-32		VC0377	hypothetical protein	GeneID:2615020	NP_230031.1	618.885
formate dehydrogenase iron-sulfur subunit CDS	1624352	1624960	609	reverse	32.3	-32.3	-1.99881	NC_002505	5.21414e-33	4.04419e-32		VC1512	formate dehydrogenase iron-sulfur subunit	GeneID:2614018	NP_231153.1	214.671
6-phosphogluconate dehydrogenase CDS	852453	853901	1449	forward	32.2	32.2	1.14059	NC_002506	5.72861e-33	4.43322e-32		VCA0898	6-phosphogluconate dehydrogenase	GeneID:2612291	NP_233283.1	828.874
ATP-dependent DNA helicase RecG CDS	2883212	2885290	2079	forward	32.2	32.2	1.19645	NC_002505	6.22618e-33	4.80745e-32		VC2711	ATP-dependent DNA helicase RecG	GeneID:2615539	NP_232338.1	548.354
cell division protein ZipA CDS	1034243	1035118	876	forward	32.1	-32.1	-1.71775	NC_002505	7.43862e-33	5.73074e-32		VC0970	cell division protein ZipA	GeneID:2614223	NP_230617.1	270.677
polynucleotide phosphorylase CDS	690245	692374	2130	forward	32.1	-32.1	-0.935998	NC_002505	7.66174e-33	5.88943e-32		VC0647	polynucleotide phosphorylase	GeneID:2615437	NP_230296.1	1883.93
hypothetical protein CDS	1830805	1831635	831	forward	31.9	-31.9	-2.70925	NC_002505	1.19087e-32	9.13352e-32		VC1697	hypothetical protein	GeneID:2613828	NP_231333.1	143.648
fliD CDS	2293738	2295738	2001	reverse	31.8	31.8	0.957828	NC_002505	1.44e-32	1.10197e-31	fliD	VC2140	flagellar capping protein	GeneID:2613276	NP_231771.1	977.874
N-acetylglucosamine-binding protein A CDS	755480	756937	1458	forward	31.8	31.8	2.07564	NC_002506	1.49936e-32	1.14484e-31		VCA0811	N-acetylglucosamine-binding protein A	GeneID:2611865	NP_233197.1	131.678
hypothetical protein CDS	1975790	1976554	765	reverse	31.5	-31.5	-1.43945	NC_002505	2.96214e-32	2.25674e-31		VC1834	hypothetical protein	GeneID:2613588	NP_231468.1	504.441
acetate kinase CDS	256240	257433	1194	forward	31.2	-31.2	-1.48152	NC_002506	5.69438e-32	4.32874e-31		VCA0235	acetate kinase	GeneID:2612786	NP_232633.1	1068.44
Na(+)-translocating NADH-quinone reductase subunit C CDS	2447419	2448192	774	reverse	31.1	-31.1	-1.33336	NC_002505	8.76556e-32	6.64867e-31		VC2293	Na(+)-translocating NADH-quinone reductase subunit C	GeneID:2613215	NP_231924.1	936.132
adenylosuccinate synthetase CDS	2771350	2772648	1299	reverse	31	-31	-0.949699	NC_002505	1.06963e-31	8.09527e-31		VC2602	adenylosuccinate synthetase	GeneID:2615619	NP_232230.1	1292.11
TonB system transport protein ExbD2 CDS	1657857	1658261	405	reverse	30.9	30.9	2.87787	NC_002505	1.16022e-31	8.7616e-31		VC1545	TonB system transport protein ExbD2	GeneID:2613924	NP_231185.1	67.0357
lipoprotein CDS	2452869	2453489	621	forward	30.9	-30.9	-1.35397	NC_002505	1.39603e-31	1.05192e-30		VC2298	lipoprotein	GeneID:2613094	NP_231929.1	412.414
hypothetical protein CDS	601728	602831	1104	forward	30.8	30.8	1.54199	NC_002505	1.47811e-31	1.11134e-30		VC0568	hypothetical protein	GeneID:2615245	NP_230219.1	230.932
HesB family protein CDS	802896	803219	324	forward	30.8	30.8	1.52148	NC_002505	1.61688e-31	1.21301e-30		VC0750	HesB family protein	GeneID:2615759	NP_230399.1	335.426
gonadoliberin III-like protein CDS	1232640	1234148	1509	reverse	30.6	-30.6	-2.24778	NC_002505	2.59635e-31	1.94359e-30		VC1161	gonadoliberin III-like protein	GeneID:2614594	NP_230806.1	186.827
secE CDS	336719	337114	396	forward	30.5	30.5	1.15488	NC_002505	3.04688e-31	2.27589e-30	secE	VC0322	preprotein translocase subunit SecE	GeneID:2615088	NP_229976.1	702.693
hypothetical protein CDS	2821501	2822040	540	forward	30.5	30.5	1.39796	NC_002505	3.09006e-31	2.30314e-30		VC2647	hypothetical protein	GeneID:2615664	NP_232275.1	290.114
oxidoreductase/iron-sulfur cluster-binding protein CDS	934154	937033	2880	forward	30.5	30.5	1.50087	NC_002506	3.34435e-31	2.48727e-30		VCA0985	oxidoreductase/iron-sulfur cluster-binding protein	GeneID:2612794	NP_233369.1	254.825
hypothetical protein CDS	527045	527920	876	reverse	30.3	-30.3	-1.84262	NC_002505	5.60475e-31	4.15938e-30		VC0493	hypothetical protein	GeneID:2615287	NP_230147.1	221.671
hypothetical protein CDS	204632	205009	378	forward	30.2	30.2	1.83285	NC_002506	5.95661e-31	4.41097e-30		VCA0186	hypothetical protein	GeneID:2611846	NP_232586.1	260.482
asparaginase CDS	2772776	2773756	981	reverse	30	-30	-2.01554	NC_002505	8.96782e-31	6.62654e-30		VC2603	asparaginase	GeneID:2615620	NP_232231.1	220.063
hemin ABC transporter substrate-binding protein HutB CDS	867550	868383	834	forward	30	30	2.92382	NC_002506	9.67811e-31	7.13605e-30		VCA0913	hemin ABC transporter substrate-binding protein HutB	GeneID:2612212	NP_233298.1	63.3708
thiamine biosynthesis protein ThiI CDS	952942	954393	1452	forward	29.9	29.9	1.47055	NC_002505	1.15304e-30	8.48363e-30		VC0894	thiamine biosynthesis protein ThiI	GeneID:2614123	NP_230541.2	263.819
methyl-accepting chemotaxis protein CDS	1997948	2000068	2121	reverse	29.9	29.9	1.33621	NC_002505	1.18082e-30	8.66941e-30		VC1859	methyl-accepting chemotaxis protein	GeneID:2613613	NP_231493.1	325.782
DamX-like protein CDS	510314	510901	588	reverse	29.9	-29.9	-1.65694	NC_002506	1.21416e-30	8.89519e-30		VCA0573	DamX-like protein	GeneID:2612809	NP_232963.1	276.804
lipoprotein CDS	2305382	2306401	1020	reverse	29.9	-29.9	-1.46564	NC_002505	1.2215e-30	8.92994e-30		VC2156	lipoprotein	GeneID:2613292	NP_231787.1	387.471
maf CDS	444563	445180	618	forward	29.7	29.7	1.33351	NC_002505	1.9091e-30	1.39271e-29	maf	VC0418	Maf-like protein	GeneID:2614103	NP_230072.1	370.762
succinyl-diaminopimelate desuccinylase CDS	2303265	2304398	1134	forward	29.6	-29.6	-1.63966	NC_002505	2.3582e-30	1.71669e-29		VC2152	succinyl-diaminopimelate desuccinylase	GeneID:2613288	NP_231783.1	289.679
phosphate acetyltransferase CDS	1165467	1167611	2145	reverse	29.6	-29.6	-1.03232	NC_002505	2.65644e-30	1.92971e-29		VC1097	phosphate acetyltransferase	GeneID:2614367	NP_230742.1	2506.98
iron(III) ABC transporter substrate-binding protein CDS	638885	639943	1059	forward	29.6	29.6	1.40051	NC_002505	2.71845e-30	1.97059e-29		VC0608	iron(III) ABC transporter substrate-binding protein	GeneID:2615396	NP_230257.1	287.541
lysS CDS	710583	712121	1539	forward	29.5	-29.5	-0.997277	NC_002505	3.09647e-30	2.23989e-29	lysS	VC0664	lysyl-tRNA synthetase	GeneID:2615453	NP_230313.1	848.073
acyl carrier protein CDS	254505	254747	243	forward	29.4	29.4	1.1747	NC_002505	3.78266e-30	2.73051e-29		VC0248	acyl carrier protein	GeneID:2614276	NP_229905.1	671.436
transposase CDS	873242	874225	984	forward	29.3	29.3	2.11776	NC_002505	5.32132e-30	3.83313e-29		VC0817	transposase	GeneID:2615360	NP_230466.1	124.209
hypothetical protein CDS	2269586	2270113	528	reverse	29.2	29.2	1.35334	NC_002505	6.23941e-30	4.48507e-29		VC2111	hypothetical protein	GeneID:2613367	NP_231742.1	300.573
outer membrane protein OmpH CDS	2405587	2406096	510	reverse	29	29	1.08555	NC_002505	9.30118e-30	6.67199e-29		VC2251	outer membrane protein OmpH	GeneID:2613173	NP_231882.1	700.455
glyceraldehyde-3-phosphate dehydrogenase CDS	2152265	2153260	996	forward	28.9	-28.9	-0.639042	NC_002505	1.17118e-29	8.3837e-29		VC2000	glyceraldehyde-3-phosphate dehydrogenase	GeneID:2613504	NP_231634.1	11080.8
accessory colonization factor AcfD CDS	906379	910941	4563	forward	28.9	28.9	1.2242	NC_002505	1.33958e-29	9.56925e-29		VC0845	accessory colonization factor AcfD	GeneID:2614512	NP_230493.1	346.486
iron-containing alcohol dehydrogenase CDS	256177	257301	1125	forward	28.8	-28.8	-0.851038	NC_002505	1.49733e-29	1.06739e-28		VC0250	iron-containing alcohol dehydrogenase	GeneID:2614278	NP_229907.1	1310.05
succinylglutamate desuccinylase CDS	1314818	1315846	1029	forward	28.7	-28.7	-1.80019	NC_002505	2.19772e-29	1.56343e-28		VC1242	succinylglutamate desuccinylase	GeneID:2614679	NP_230887.1	235.131
rbgA CDS	462424	463368	945	reverse	28.5	28.5	1.38186	NC_002506	3.14209e-29	2.23063e-28	rbgA	VCA0528	ribosomal biogenesis GTPase	GeneID:2612722	NP_232919.1	278.597
hypothetical protein CDS	1188391	1189671	1281	forward	28.4	28.4	1.76801	NC_002505	3.9536e-29	2.80094e-28		VC1120	hypothetical protein	GeneID:2614390	NP_230765.1	178.679
phosphogluconate dehydratase CDS	296879	298675	1797	forward	28.4	28.4	2.291	NC_002505	4.17747e-29	2.95346e-28		VC0288	phosphogluconate dehydratase	GeneID:2615011	NP_229943.2	92.8255
cold shock domain-contain protein CDS	886068	886280	213	forward	28.3	-28.3	-3.86739	NC_002506	4.59377e-29	3.24111e-28		VCA0933	cold shock domain-contain protein	GeneID:2612854	NP_233318.1	126.78
miaA CDS	369030	369977	948	forward	28.3	28.3	0.857229	NC_002505	5.18027e-29	3.64742e-28	miaA	VC0346	tRNA delta(2)-isopentenylpyrophosphate transferase	GeneID:2615059	NP_230000.1	1181.2
glyA CDS	1006880	1008130	1251	forward	28.2	-28.2	-0.964993	NC_002505	5.85063e-29	4.11099e-28	glyA	VC0941	serine hydroxymethyltransferase	GeneID:2614161	NP_230588.2	1035.66
homoserine kinase CDS	2518874	2519830	957	reverse	28.2	28.2	1.15765	NC_002505	6.02346e-29	4.2238e-28		VC2363	homoserine kinase	GeneID:2613032	NP_231993.1	498.903
hypothetical protein CDS	2350362	2350793	432	forward	28.2	28.2	1.33158	NC_002505	6.70795e-29	4.6942e-28		VC2205	hypothetical protein	GeneID:2613245	NP_231836.1	358.864
tyrosyl-tRNA synthetase CDS	672030	673217	1188	forward	28.2	-28.2	-1.75749	NC_002505	6.90994e-29	4.82572e-28		VC0631	tyrosyl-tRNA synthetase	GeneID:2615419	NP_230280.1	266.524
ATP synthase F0F1 subunit C CDS	2955122	2955379	258	reverse	28.1	28.1	0.847943	NC_002505	7.4764e-29	5.21073e-28		VC2769	ATP synthase F0F1 subunit C	GeneID:2614946	NP_232395.1	1634.88
nadE CDS	223891	224721	831	reverse	28	-28	-2.49313	NC_002506	9.22504e-29	6.41645e-28	nadE	VCA0207	NAD synthetase	GeneID:2612343	NP_232606.1	133.283
Fis family transcriptional regulator CDS	2291312	2292778	1467	reverse	27.9	-27.9	-1.41889	NC_002505	1.33219e-28	9.24729e-28		VC2137	Fis family transcriptional regulator	GeneID:2613273	NP_231768.1	368.154
LysR family transcriptional regulator CDS	1119081	1119980	900	reverse	27.8	-27.8	-1.47188	NC_002505	1.50784e-28	1.04455e-27		VC1049	LysR family transcriptional regulator	GeneID:2614319	NP_230694.1	336.301
beta-hexosaminidase CDS	739874	740866	993	forward	27.7	-27.7	-2.63431	NC_002505	1.87383e-28	1.29547e-27		VC0692	beta-hexosaminidase	GeneID:2615481	NP_230341.1	127.997
hypothetical protein CDS	1879970	1880251	282	forward	27.7	27.7	2.40838	NC_002505	1.88108e-28	1.29787e-27		VC1744	hypothetical protein	GeneID:2613749	NP_231380.1	78.8966
hscA CDS	803807	805657	1851	forward	27.7	27.7	1.0972	NC_002505	1.95244e-28	1.34441e-27	hscA	VC0752	chaperone protein HscA	GeneID:2615761	NP_230401.1	753.985
paraquat-inducible protein B CDS	1888902	1890545	1644	forward	27.6	-27.6	-1.63355	NC_002505	2.55104e-28	1.75308e-27		VC1754	paraquat-inducible protein B	GeneID:2613759	NP_231390.1	243.697
hypothetical protein CDS	159052	159303	252	reverse	27.5	27.5	1.39038	NC_002505	3.19615e-28	2.19201e-27		VC0163	hypothetical protein	GeneID:2614430	NP_229820.1	342.943
ParA family protein CDS	1070997	1072220	1224	reverse	27.5	27.5	1.21358	NC_002506	3.39662e-28	2.32486e-27		VCA1115	ParA family protein	GeneID:2612161	NP_233494.1	451.095
galactokinase CDS	1706985	1708202	1218	reverse	27.4	27.4	1.83353	NC_002505	3.654e-28	2.49605e-27		VC1595	galactokinase	GeneID:2613849	NP_231235.1	221.732
grxA CDS	1217246	1217509	264	reverse	27.2	27.2	1.62746	NC_002505	6.6639e-28	4.54309e-27	grxA	VC1146	glutaredoxin 1	GeneID:2614579	NP_230791.2	316.081
carbon storage regulator CDS	580589	580786	198	forward	27.1	27.1	0.960139	NC_002505	8.31951e-28	5.66056e-27		VC0548	carbon storage regulator	GeneID:2615217	NP_230199.1	1120.95
M20A family peptidase CDS	1429934	1431040	1107	reverse	27	-27	-2.17704	NC_002505	9.05011e-28	6.14549e-27		VC1343	M20A family peptidase	GeneID:2614797	NP_230987.1	177.565
leucyl aminopeptidase CDS	2686560	2688071	1512	forward	27	-27	-1.19602	NC_002505	1.03493e-27	7.01384e-27		VC2501	leucyl aminopeptidase	GeneID:2615165	NP_232130.1	815.863
hypothetical protein CDS	2831849	2832424	576	reverse	27	-27	-1.18189	NC_002505	1.10025e-27	7.44186e-27		VC2662	hypothetical protein	GeneID:2615679	NP_232290.1	541.927
rbsC CDS	143636	144634	999	forward	26.9	26.9	2.16497	NC_002506	1.22339e-27	8.25845e-27	rbsC	VCA0129	ribose ABC transporter permease	GeneID:2612536	NP_232530.1	93.2947
hypothetical protein CDS	356359	357300	942	reverse	26.7	26.7	1.93308	NC_002505	1.87491e-27	1.26318e-26		VC0337	hypothetical protein	GeneID:2615073	NP_229991.1	124.539
hypothetical protein CDS	456859	457296	438	reverse	26.7	-26.7	-1.78187	NC_002505	1.9112e-27	1.28511e-26		VC0428	hypothetical protein	GeneID:2615689	NP_230082.1	207.76
transporter CDS	357398	358834	1437	reverse	26.5	-26.5	-2.22876	NC_002505	3.21577e-27	2.15809e-26		VC0338	transporter	GeneID:2615074	NP_229992.1	166.844
hypothetical protein CDS	62337	63305	969	forward	26.4	26.4	1.78154	NC_002506	3.80709e-27	2.54993e-26		VCA0055	hypothetical protein	GeneID:2612137	NP_232456.1	182.965
hypothetical protein CDS	1341706	1342788	1083	forward	26.4	26.4	2.04705	NC_002505	4.45624e-27	2.97892e-26		VC1267	hypothetical protein	GeneID:2614721	NP_230912.1	124.045
hypothetical protein CDS	76765	77325	561	forward	26.2	26.2	2.8819	NC_002506	6.39783e-27	4.26853e-26		VCA0067	hypothetical protein	GeneID:2612090	NP_232468.1	62.4737
hypothetical protein CDS	88624	88956	333	forward	26.2	-26.2	-2.51354	NC_002506	6.41904e-27	4.27439e-26		VCA0078	hypothetical protein	GeneID:2612060	NP_232479.1	127.472
rhtB CDS	130748	131365	618	forward	26.1	-26.1	-2.50501	NC_002505	7.23404e-27	4.80777e-26	rhtB	VC0136	homoserine/homoserine lactone efflux protein	GeneID:2615265	NP_229794.1	131.908
RNA polymerase sigma factor RpoD CDS	550407	552284	1878	reverse	26.1	-26.1	-0.855107	NC_002505	8.77117e-27	5.81809e-26		VC0517	RNA polymerase sigma factor RpoD	GeneID:2615810	NP_230168.1	1162.78
nitroreductase A CDS	768551	769273	723	forward	26	26	1.44011	NC_002505	9.17098e-27	6.07158e-26		VC0715	nitroreductase A	GeneID:2615724	NP_230364.1	349.543
C4-dicarboxylate-binding protein CDS	1928993	1929958	966	reverse	26	-26	-1.91615	NC_002505	9.81568e-27	6.4859e-26		VC1779	C4-dicarboxylate-binding protein	GeneID:2613659	NP_231414.1	183.904
agglutination protein CDS	1741764	1743101	1338	forward	26	-26	-1.33943	NC_002505	1.01094e-26	6.66718e-26		VC1621	agglutination protein	GeneID:2613877	NP_231260.1	421.529
hemolysin CDS	592295	593575	1281	reverse	25.9	-25.9	-2.10068	NC_002505	1.28097e-26	8.43185e-26		VC0558	hemolysin	GeneID:2615235	NP_230209.1	161.643
rrmJ CDS	677374	678003	630	forward	25.8	25.8	1.47404	NC_002505	1.45393e-26	9.55203e-26	rrmJ	VC0636	23S rRNA methyltransferase	GeneID:2615424	NP_230285.1	441.955
acetyl-CoA carboxylase carboxyltransferase subunit beta CDS	1070933	1071859	927	forward	25.8	-25.8	-1.63811	NC_002505	1.48906e-26	9.76412e-26		VC1000	acetyl-CoA carboxylase carboxyltransferase subunit beta	GeneID:2614253	NP_230646.1	251.627
anaerobic C4-dicarboxylate transporter CDS	2866537	2867844	1308	forward	25.8	-25.8	-1.17461	NC_002505	1.669e-26	1.09232e-25		VC2699	anaerobic C4-dicarboxylate transporter	GeneID:2615527	NP_232327.2	505.269
hypothetical protein CDS	999865	1000743	879	reverse	25.7	25.7	2.32473	NC_002506	2.07025e-26	1.35235e-25		VCA1049	hypothetical protein	GeneID:2612105	NP_233431.1	76.3671
chemotaxis protein CheY CDS	2220767	2221159	393	reverse	25.7	25.7	1.17957	NC_002505	2.20003e-26	1.4344e-25		VC2065	chemotaxis protein CheY	GeneID:2613445	NP_231697.1	810.042
cystathionine beta-lyase CDS	1803862	1805052	1191	forward	25.6	-25.6	-1.54953	NC_002505	2.50349e-26	1.62917e-25		VC1671	cystathionine beta-lyase	GeneID:2613802	NP_231307.1	264.522
orotidine 5'-phosphate decarboxylase CDS	2060878	2061573	696	reverse	25.5	-25.5	-1.98924	NC_002505	2.85375e-26	1.85359e-25		VC1911	orotidine 5'-phosphate decarboxylase	GeneID:2613540	NP_231545.1	191.665
metQ CDS	965193	966002	810	reverse	25.5	-25.5	-1.21363	NC_002505	2.89774e-26	1.87861e-25	metQ	VC0905	DL-methionine transporter substrate-binding subunit	GeneID:2614196	NP_230552.2	457.154
hypothetical protein CDS	1229089	1230354	1266	forward	25.5	-25.5	-1.66217	NC_002505	3.05172e-26	1.97471e-25		VC1158	hypothetical protein	GeneID:2614591	NP_230803.1	235.995
hypothetical protein CDS	1773000	1774763	1764	forward	25.5	25.5	1.58083	NC_002505	3.20057e-26	2.06714e-25		VC1647	hypothetical protein	GeneID:2613778	NP_231284.2	173.367
hypothetical protein CDS	2375930	2376070	141	forward	25.4	-25.4	-3.096	NC_002505	3.72493e-26	2.40129e-25		VC2221	hypothetical protein	GeneID:2613261	NP_231852.1	1298.87
PTS system glucose-specific transporter subunit CDS	1029142	1029651	510	reverse	25.4	25.4	0.794046	NC_002505	4.26627e-26	2.74511e-25		VC0964	PTS system glucose-specific transporter subunit	GeneID:2614217	NP_230611.1	1939.49
recombination and repair protein CDS	916733	918397	1665	reverse	25.3	25.3	1.1338	NC_002505	4.59758e-26	2.95277e-25		VC0852	recombination and repair protein	GeneID:2614519	NP_230499.1	416.848
phosphocarrier protein HPr CDS	1031615	1031872	258	reverse	25.3	-25.3	-0.928738	NC_002505	4.88154e-26	3.12929e-25		VC0966	phosphocarrier protein HPr	GeneID:2614219	NP_230613.1	917.022
hypothetical protein CDS	1794166	1794387	222	forward	25.3	25.3	2.67047	NC_002505	5.36872e-26	3.43518e-25		VC1661	hypothetical protein	GeneID:2613792	NP_231297.1	100.828
hypothetical protein CDS	2513867	2514100	234	forward	25.3	-25.3	-2.19721	NC_002505	5.39946e-26	3.44843e-25		VC2357	hypothetical protein	GeneID:2613153	NP_231987.1	137.067
hypothetical protein CDS	395774	396439	666	forward	25.3	25.3	1.69734	NC_002505	5.44462e-26	3.47082e-25		VC0381	hypothetical protein	GeneID:2615024	NP_230035.1	181.688
resolvase CDS	738052	739008	957	forward	25.1	25.1	2.08691	NC_002506	7.99617e-26	5.08794e-25		VCA0795	resolvase	GeneID:2612604	NP_233181.1	94.6499
superoxide dismutase CDS	2203190	2203774	585	forward	25.1	-25.1	-0.797279	NC_002505	8.54658e-26	5.42811e-25		VC2045	superoxide dismutase	GeneID:2613426	NP_231679.1	2138.84
hemA CDS	2324888	2326147	1260	reverse	25	-25	-1.53677	NC_002505	1.00502e-25	6.37129e-25	hemA	VC2180	glutamyl-tRNA reductase	GeneID:2613316	NP_231811.1	242.889
ubiquinol--cytochrome c reductase cytochrome B CDS	604812	606077	1266	forward	25	-25	-0.944877	NC_002505	1.11377e-25	7.04774e-25		VC0574	ubiquinol--cytochrome c reductase cytochrome B	GeneID:2615251	NP_230225.1	895.067
luxP protein CDS	683063	684157	1095	reverse	24.8	24.8	1.22004	NC_002506	1.6621e-25	1.04981e-24		VCA0737	luxP protein	GeneID:2611935	NP_233124.1	339.849
rseB CDS	2647560	2648525	966	reverse	24.7	24.7	1.00171	NC_002505	1.98293e-25	1.25015e-24	rseB	VC2465	periplasmic negative regulator of sigmaE	GeneID:2613007	NP_232094.1	663.723
hypothetical protein CDS	1692681	1695269	2589	forward	24.7	24.7	1.71659	NC_002505	2.03009e-25	1.27755e-24		VC1582	hypothetical protein	GeneID:2613836	NP_231222.1	192.194
MerR family transcriptional regulator CDS	63295	64092	798	forward	24.6	24.6	1.71747	NC_002506	2.43505e-25	1.52959e-24		VCA0056	MerR family transcriptional regulator	GeneID:2612147	NP_232457.1	145.15
hypothetical protein CDS	247686	248450	765	forward	24.6	24.6	1.16465	NC_002506	2.61323e-25	1.63852e-24		VCA0225	hypothetical protein	GeneID:2612611	NP_232624.1	331.113
delta-aminolevulinic acid dehydratase CDS	100811	101854	1044	forward	24.5	-24.5	-1.1969	NC_002505	2.95329e-25	1.84678e-24		VC0105	delta-aminolevulinic acid dehydratase	GeneID:2615296	NP_229764.1	488.715
(Fe-S)-binding protein CDS	1628795	1630456	1662	reverse	24.5	-24.5	-1.79871	NC_002505	2.95614e-25	1.84678e-24		VC1516	(Fe-S)-binding protein	GeneID:2613895	NP_231156.1	321.92
methyl-accepting chemotaxis protein CDS	223454	225148	1695	forward	24.4	-24.4	-1.13434	NC_002505	4.4341e-25	2.76508e-24		VC0216	methyl-accepting chemotaxis protein	GeneID:2614570	NP_229873.1	1139.34
dnaA CDS	7397	8815	1419	forward	24.2	-24.2	-1.31454	NC_002505	5.92734e-25	3.68956e-24	dnaA	VC0012	chromosome replication initiator DnaA	GeneID:2614412	NP_062596.1	331.11
galM CDS	1705924	1706955	1032	reverse	24.2	24.2	1.91232	NC_002505	6.36334e-25	3.95378e-24	galM	VC1594	aldose 1-epimerase	GeneID:2613848	NP_231234.2	102.439
peptidyl-prolyl cis-trans isomerase B CDS	1988801	1989295	495	forward	24.2	-24.2	-1.66143	NC_002505	6.92383e-25	4.29427e-24		VC1849	peptidyl-prolyl cis-trans isomerase B	GeneID:2613603	NP_231483.1	335.426
thioredoxin reductase CDS	1255616	1256572	957	reverse	24.1	-24.1	-1.56174	NC_002505	8.37672e-25	5.18602e-24		VC1182	thioredoxin reductase	GeneID:2614615	NP_230827.1	264.298
hypothetical protein CDS	2727029	2730793	3765	reverse	24.1	24.1	0.901404	NC_002505	8.55758e-25	5.28846e-24		VC2547	hypothetical protein	GeneID:2615564	NP_232175.1	718.137
hypothetical protein CDS	1170719	1171684	966	forward	24	24	1.44145	NC_002505	9.06004e-25	5.58893e-24		VC1101	hypothetical protein	GeneID:2614371	NP_230746.1	247.488
rRNA large subunit methyltransferase N CDS	808566	809687	1122	forward	24	24	1.36456	NC_002505	9.75752e-25	6.00839e-24		VC0757	ribosomal RNA large subunit methyltransferase N	GeneID:2615300	NP_230406.1	257.647
hypothetical protein CDS	38534	39190	657	reverse	23.9	23.9	1.60411	NC_002505	1.18095e-24	7.25892e-24		VC0041	hypothetical protein	GeneID:2614554	NP_229700.1	159.187
mglC CDS	1411773	1412786	1014	forward	23.9	23.9	2.65695	NC_002505	1.24012e-24	7.60899e-24	mglC	VC1328	beta-methylgalactoside transporter inner membrane protein	GeneID:2614782	NP_230972.1	63.34
3-hydroxydecanoyl-ACP dehydratase CDS	1588425	1588943	519	forward	23.9	-23.9	-2.331	NC_002505	1.37728e-24	8.43554e-24		VC1483	3-hydroxydecanoyl-ACP dehydratase	GeneID:2613989	NP_231124.1	156.958
GGDEF family protein CDS	123772	126261	2490	forward	23.9	-23.9	-1.65308	NC_002505	1.40309e-24	8.57833e-24		VC0130	GGDEF family protein	GeneID:2614885	NP_229788.1	242.373
hypothetical protein CDS	2514244	2514795	552	reverse	23.8	23.8	1.24798	NC_002505	1.56024e-24	9.52219e-24		VC2358	hypothetical protein	GeneID:2613027	NP_231988.2	335.024
aspS CDS	1238124	1239899	1776	forward	23.8	-23.8	-1.20496	NC_002505	1.64462e-24	1.00193e-23	aspS	VC1166	aspartyl-tRNA synthetase	GeneID:2614599	NP_230811.1	526.497
hypothetical protein CDS	108920	109468	549	forward	23.8	23.8	1.61422	NC_002505	1.77255e-24	1.07796e-23		VC0114	hypothetical protein	GeneID:2614424	NP_229773.1	139.746
cholera toxin secretion protein EpsM CDS	2897667	2898167	501	reverse	23.7	23.7	1.50491	NC_002505	1.84521e-24	1.12017e-23		VC2724	cholera toxin secretion protein EpsM	GeneID:2615552	NP_232351.1	200.431
hscB CDS	803268	803783	516	forward	23.7	23.7	1.4875	NC_002505	1.91756e-24	1.16111e-23	hscB	VC0751	co-chaperone HscB	GeneID:2615760	NP_230400.1	245.578
hypothetical protein CDS	806058	806252	195	forward	23.7	23.7	1.89888	NC_002505	1.91942e-24	1.16111e-23		VC0754	hypothetical protein	GeneID:2615763	NP_230403.1	103.827
iron-hydroxamate transporter permease CDS	210452	212413	1962	forward	23.7	23.7	2.02879	NC_002505	2.04759e-24	1.23647e-23		VC0203	iron-hydroxamate transporter permease	GeneID:2614187	NP_229860.1	95.3071
hypothetical protein CDS	307911	309734	1824	reverse	23.7	23.7	2.43786	NC_002505	2.12784e-24	1.28268e-23		VC0300	hypothetical protein	GeneID:2614970	NP_229955.1	64.6102
general secretion pathway protein N CDS	2896907	2897665	759	reverse	23.6	23.6	1.42716	NC_002505	2.27783e-24	1.37069e-23		VC2723	general secretion pathway protein N	GeneID:2615551	NP_232350.1	268.833
nrdB CDS	1325155	1326288	1134	reverse	23.5	-23.5	-1.22488	NC_002505	3.07452e-24	1.84686e-23	nrdB	VC1255	ribonucleotide-diphosphate reductase subunit beta	GeneID:2614692	NP_230900.2	502.841
Na(+)-translocating NADH-quinone reductase subunit E CDS	1086327	1086908	582	reverse	23.5	23.5	1.54938	NC_002505	3.17256e-24	1.90243e-23		VC1017	Na(+)-translocating NADH-quinone reductase subunit E	GeneID:2614288	NP_230663.2	186.466
multidrug resistance protein VceB CDS	1504292	1505827	1536	forward	23.5	23.5	1.56458	NC_002505	3.20304e-24	1.91736e-23		VC1411	multidrug resistance protein VceB	GeneID:2614043	NP_231054.1	184.196
hypothetical protein CDS	1521011	1521745	735	forward	23.5	23.5	1.34667	NC_002505	3.43477e-24	2.0525e-23		VC1423	hypothetical protein	GeneID:2614055	NP_231066.1	237.3
mdoG CDS	1364570	1366207	1638	reverse	23.4	-23.4	-1.53449	NC_002505	3.80659e-24	2.27074e-23	mdoG	VC1288	glucan biosynthesis protein G	GeneID:2614742	NP_230933.1	410.159
atpC CDS	2949685	2950107	423	reverse	23.4	23.4	0.681152	NC_002505	3.99922e-24	2.38151e-23	atpC	VC2763	ATP synthase F0F1 subunit epsilon	GeneID:2614940	NP_232389.1	3170.56
carboxy-terminal protease CDS	1606511	1608508	1998	reverse	23.4	-23.4	-1.35119	NC_002505	4.37577e-24	2.60124e-23		VC1496	carboxy-terminal protease	GeneID:2614002	NP_231137.1	521.637
hypothetical protein CDS	899732	899977	246	forward	23.4	23.4	1.78736	NC_002506	4.41895e-24	2.62237e-23		VCA0948	hypothetical protein	GeneID:2612396	NP_233332.1	171.084
methyl-accepting chemotaxis protein CDS	2616435	2617736	1302	reverse	23.3	-23.3	-1.10703	NC_002505	4.71517e-24	2.79333e-23		VC2439	methyl-accepting chemotaxis protein	GeneID:2612981	NP_232068.1	483.591
alaS CDS	576524	579106	2583	forward	23.2	-23.2	-0.857114	NC_002505	5.83983e-24	3.45364e-23	alaS	VC0545	alanyl-tRNA synthetase	GeneID:2615214	NP_230196.1	1051.09
octaprenyl-diphosphate synthase CDS	465207	466178	972	reverse	23.1	-23.1	-1.54088	NC_002505	7.73239e-24	4.56503e-23		VC0434	octaprenyl-diphosphate synthase	GeneID:2615695	NP_230088.2	267.912
microcin immunity protein MccF CDS	395245	396249	1005	forward	23.1	-23.1	-2.63839	NC_002506	7.94853e-24	4.68459e-23		VCA0439	microcin immunity protein MccF	GeneID:2611962	NP_232833.1	101.963
penicillin-binding protein 1A CDS	2805704	2808211	2508	forward	23.1	-23.1	-1.22632	NC_002505	8.15467e-24	4.79785e-23		VC2635	penicillin-binding protein 1A	GeneID:2615652	NP_232263.1	399.451
TetR family transcriptional regulator CDS	953656	954231	576	forward	23.1	23.1	2.074	NC_002506	8.2624e-24	4.85292e-23		VCA0999	TetR family transcriptional regulator	GeneID:2612249	NP_233383.1	95.626
rbfA CDS	688135	688533	399	forward	23.1	23.1	1.84682	NC_002505	8.29492e-24	4.86371e-23	rbfA	VC0644	ribosome-binding factor A	GeneID:2615434	NP_230293.2	159.292
ccrB CDS	59356	59736	381	forward	23	23	1.72835	NC_002505	9.11715e-24	5.33672e-23	ccrB	VC0060	camphor resistance protein CrcB	GeneID:2614420	NP_229719.1	127.947
mscL CDS	547439	547849	411	forward	23	-23	-2.0402	NC_002506	1.05084e-23	6.14062e-23	mscL	VCA0612	large-conductance mechanosensitive channel	GeneID:2612883	NP_233001.1	141.159
hypothetical protein CDS	1472359	1472709	351	reverse	23	23	2.3812	NC_002505	1.09352e-23	6.3792e-23		VC1380	hypothetical protein	GeneID:2614834	NP_231024.1	100.404
MoxR-like protein CDS	191593	192549	957	reverse	22.9	-22.9	-1.73703	NC_002506	1.21272e-23	7.06254e-23		VCA0175	MoxR-like protein	GeneID:2611873	NP_232575.1	178.626
2,3,4,5-tetrahydropyridine-2,6-dicarboxylate N-succinyltransferase CDS	2479033	2480064	1032	forward	22.9	-22.9	-1.1694	NC_002505	1.38456e-23	8.04965e-23		VC2329	2,3,4,5-tetrahydropyridine-2,6-dicarboxylate N-succinyltransferase	GeneID:2613125	NP_231960.1	394.986
sulfate permease CDS	110871	112649	1779	forward	22.8	22.8	1.18132	NC_002506	1.42337e-23	8.2613e-23		VCA0103	sulfate permease	GeneID:2612241	NP_232504.1	293.023
hypothetical protein CDS	695344	696222	879	reverse	22.8	-22.8	-2.0535	NC_002505	1.74419e-23	1.01063e-22		VC0651	hypothetical protein	GeneID:2615441	NP_230300.2	135.93
deoxyribodipyrimidine photolyase CDS	1483164	1484678	1515	forward	22.8	22.8	1.71193	NC_002505	1.77526e-23	1.0269e-22		VC1392	deoxyribodipyrimidine photolyase	GeneID:2614024	NP_231036.1	143.361
oxidoreductase CDS	1432566	1433702	1137	forward	22.7	22.7	2.03072	NC_002505	1.84857e-23	1.06751e-22		VC1345	oxidoreductase	GeneID:2614799	NP_230989.1	96.9296
truB CDS	688533	689471	939	forward	22.7	22.7	1.265	NC_002505	1.87684e-23	1.08201e-22	truB	VC0645	tRNA pseudouridine synthase B	GeneID:2615435	NP_230294.1	241.844
hypothetical protein CDS	215849	217765	1917	forward	22.7	22.7	1.15383	NC_002506	1.9848e-23	1.14234e-22		VCA0199	hypothetical protein	GeneID:2612364	NP_232599.1	530.886
cold shock-like protein CspD CDS	1211976	1212206	231	reverse	22.7	-22.7	-1.75335	NC_002505	2.11321e-23	1.21421e-22		VC1142	cold shock-like protein CspD	GeneID:2614575	NP_230787.1	175.748
flgK CDS	2337409	2339283	1875	reverse	22.4	-22.4	-1.23981	NC_002505	3.76271e-23	2.15837e-22	flgK	VC2191	flagellar hook-associated protein FlgK	GeneID:2613231	NP_231822.1	341.243
hypothetical protein CDS	109475	109966	492	forward	22.4	22.4	1.66348	NC_002505	3.78458e-23	2.1673e-22		VC0115	hypothetical protein	GeneID:2614870	NP_229774.1	139.189
cytochrome c-type protein YecK CDS	2102818	2103924	1107	reverse	22.3	-22.3	-1.55229	NC_002505	5.13688e-23	2.93682e-22		VC1951	cytochrome c-type protein YecK	GeneID:2613455	NP_231585.1	267.63
TonB1 protein CDS	865691	866440	750	forward	22.2	22.2	2.01311	NC_002506	5.9262e-23	3.38246e-22		VCA0910	TonB1 protein	GeneID:2612226	NP_233295.1	85.4012
aldehyde dehydrogenase CDS	1016331	1017773	1443	reverse	22.2	-22.2	-2.30784	NC_002506	6.24364e-23	3.55774e-22		VCA1067	aldehyde dehydrogenase	GeneID:2612016	NP_233449.1	117.821
lldD CDS	932920	934056	1137	forward	22.2	22.2	1.80263	NC_002506	6.80375e-23	3.87048e-22	lldD	VCA0984	L-lactate dehydrogenase	GeneID:2612817	NP_233368.1	106.71
hypothetical protein CDS	2178531	2179055	525	reverse	21.9	21.9	0.929355	NC_002505	1.19722e-22	6.79941e-22		VC2026	hypothetical protein	GeneID:2613405	NP_231660.1	2299.6
tuf CDS	335326	336510	1185	forward	21.9	21.9	0.770829	NC_002505	1.21109e-22	6.86682e-22	tuf	VC0321	elongation factor Tu	GeneID:2615087	NP_229975.1	18131.5
membrane-bound lytic murein transglycosylase D CDS	2390970	2392568	1599	forward	21.6	-21.6	-2.25043	NC_002505	2.78336e-22	1.57555e-21		VC2237	membrane-bound lytic murein transglycosylase D	GeneID:2613159	NP_231868.1	115.978
DNA-binding response regulator PhoB CDS	772267	772956	690	forward	21.5	21.5	1.54524	NC_002505	2.83408e-22	1.60163e-21		VC0719	DNA-binding response regulator PhoB	GeneID:2615728	NP_230368.1	172.646
potassium uptake protein TrkH CDS	2940002	2941459	1458	reverse	21.5	21.5	1.88428	NC_002505	2.88244e-22	1.62628e-21		VC2756	potassium uptake protein TrkH	GeneID:2614933	NP_232382.1	149.476
deoD CDS	2503591	2504316	726	reverse	21.5	-21.5	-1.09909	NC_002505	3.02853e-22	1.70591e-21	deoD	VC2347	purine nucleoside phosphorylase	GeneID:2613143	NP_231977.1	533.973
isoprenoid biosynthesis protein CDS	546518	547168	651	forward	21.5	-21.5	-1.39595	NC_002506	3.39033e-22	1.90657e-21		VCA0610	isoprenoid biosynthesis protein	GeneID:2612910	NP_232999.1	268.951
organic hydroperoxide resistance protein CDS	958488	958925	438	forward	21.5	-21.5	-1.92385	NC_002506	3.42108e-22	1.92072e-21		VCA1006	organic hydroperoxide resistance protein	GeneID:2612546	NP_233390.1	248.444
arylesterase CDS	726843	727490	648	forward	21.5	21.5	1.68086	NC_002506	3.4413e-22	1.92892e-21		VCA0783	arylesterase	GeneID:2612644	NP_233169.1	139.749
formate transporter 1 CDS	476605	478056	1452	reverse	21.4	-21.4	-5.0674	NC_002506	3.90875e-22	2.18737e-21		VCA0540	formate transporter 1	GeneID:2612255	NP_232930.1	2136.39
ndk CDS	807964	808392	429	forward	21.4	21.4	0.855627	NC_002505	4.44742e-22	2.48477e-21	ndk	VC0756	nucleoside diphosphate kinase	GeneID:2615299	NP_230405.1	620.857
F0F1 ATP synthase subunit I CDS	2956244	2956633	390	reverse	21.3	21.3	0.712719	NC_002505	4.62207e-22	2.57816e-21		VC2771	F0F1 ATP synthase subunit I	GeneID:2614948	NP_232397.1	2165.81
hypothetical protein CDS	734399	735778	1380	forward	21.3	21.3	2.18332	NC_002506	4.69566e-22	2.61496e-21		VCA0790	hypothetical protein	GeneID:2612238	NP_233176.1	71.3847
peptidase CDS	2133810	2135657	1848	reverse	21.3	-21.3	-1.13031	NC_002505	5.06952e-22	2.81859e-21		VC1983	peptidase	GeneID:2613487	NP_231617.1	421.806
ATP synthase F0F1 subunit B CDS	2954578	2955048	471	reverse	21.3	21.3	0.692505	NC_002505	5.27488e-22	2.92803e-21		VC2768	ATP synthase F0F1 subunit B	GeneID:2614945	NP_232394.1	2912.13
aldo/keto reductase CDS	808054	808977	924	reverse	21.2	-21.2	-1.54013	NC_002506	5.99816e-22	3.32414e-21		VCA0859	aldo/keto reductase	GeneID:2612899	NP_233245.1	222.22
3-dehydroquinate dehydratase CDS	304289	304741	453	reverse	21.2	-21.2	-2.2134	NC_002505	6.76538e-22	3.74329e-21		VC0297	3-dehydroquinate dehydratase	GeneID:2614967	NP_229952.1	116.787
replication initiation regulator SeqA CDS	2257909	2258442	534	reverse	21.1	-21.1	-1.66331	NC_002505	8.41032e-22	4.64596e-21		VC2096	replication initiation regulator SeqA	GeneID:2613352	NP_231728.1	185.97
GGDEF family protein CDS	1456161	1458164	2004	reverse	21	-21	-1.60185	NC_002505	9.23869e-22	5.09537e-21		VC1367	GGDEF family protein	GeneID:2614821	NP_231011.1	189.582
glgA CDS	1863877	1865331	1455	reverse	21	-21	-1.1858	NC_002505	9.96656e-22	5.48799e-21	glgA	VC1726	glycogen synthase	GeneID:2613731	NP_231362.1	513.472
hypothetical protein CDS	810001	811083	1083	forward	20.9	-20.9	-1.32011	NC_002505	1.2357e-21	6.7934e-21		VC0758	hypothetical protein	GeneID:2615301	NP_230407.2	280.778
exopolyphosphatase CDS	775321	776892	1572	reverse	20.7	-20.7	-1.43312	NC_002505	1.81506e-21	9.96252e-21		VC0722	exopolyphosphatase	GeneID:2615731	NP_230371.1	255.792
2-deoxyribose-5-phosphate aldolase CDS	2507071	2507850	780	reverse	20.7	-20.7	-1.18905	NC_002505	2.08103e-21	1.14042e-20		VC2350	2-deoxyribose-5-phosphate aldolase	GeneID:2613146	NP_231980.1	361.506
ATP synthase F0F1 subunit A CDS	2955423	2956235	813	reverse	20.6	20.6	0.725028	NC_002505	2.2606e-21	1.23685e-20		VC2770	ATP synthase F0F1 subunit A	GeneID:2614947	NP_232396.1	3068.69
UDP-glucose 4-epimerase CDS	267392	268363	972	forward	20.6	20.6	1.28953	NC_002505	2.44631e-21	1.33633e-20		VC0262	UDP-glucose 4-epimerase	GeneID:2614880	NP_229918.1	205.774
hypothetical protein CDS	50073	50831	759	reverse	20.6	-20.6	-1.63163	NC_002506	2.56214e-21	1.39738e-20		VCA0042	hypothetical protein	GeneID:2612415	NP_232443.1	205.211
O-methyltransferase-like protein CDS	89116	89985	870	reverse	20.4	20.4	1.41983	NC_002505	3.95986e-21	2.15627e-20		VC0091	O-methyltransferase-like protein	GeneID:2614434	NP_229750.1	161.375
hypothetical protein CDS	1333104	1334102	999	forward	20.4	20.4	2.51756	NC_002505	4.31177e-21	2.34419e-20		VC1259	hypothetical protein	GeneID:2614696	NP_230904.1	73.9544
Na(+)-translocating NADH-quinone reductase subunit B CDS	2448179	2449462	1284	reverse	20.4	-20.4	-0.902198	NC_002505	4.46554e-21	2.42395e-20		VC2294	Na(+)-translocating NADH-quinone reductase subunit B	GeneID:2613216	NP_231925.1	1542.4
glycine cleavage system transcriptional repressor CDS	2307615	2308157	543	forward	20.3	-20.3	-1.70785	NC_002505	4.5636e-21	2.47327e-20		VC2159	glycine cleavage system transcriptional repressor	GeneID:2613295	NP_231790.1	157.095
deoxyribodipyrimidine photolyase CDS	1954789	1956174	1386	forward	20.3	20.3	2.58549	NC_002505	5.00253e-21	2.70688e-20		VC1814	deoxyribodipyrimidine photolyase	GeneID:2613694	NP_231448.1	48.6004
cAMP-regulatory protein CDS	2782257	2782889	633	forward	20.2	-20.2	-0.750097	NC_002505	6.17126e-21	3.33403e-20		VC2614	cAMP-regulatory protein	GeneID:2615631	NP_232242.1	1635.59
1,4-dihydroxy-2-naphthoate polyprenyltransferase CDS	2840203	2841120	918	reverse	20.2	20.2	1.14994	NC_002505	6.28312e-21	3.3871e-20		VC2673	1,4-dihydroxy-2-naphthoate polyprenyltransferase	GeneID:2615501	NP_232301.1	259.874
hypothetical protein CDS	74781	75170	390	forward	20.2	20.2	2.03024	NC_002505	6.2892e-21	3.3871e-20		VC0074	hypothetical protein	GeneID:2614857	NP_229733.1	91.9062
2,3-dihydro-2,3-dihydroxybenzoate dehydrogenase CDS	830176	830964	789	forward	20.1	20.1	2.65727	NC_002505	7.93589e-21	4.26725e-20		VC0774	2,3-dihydro-2,3-dihydroxybenzoate dehydrogenase	GeneID:2615317	NP_230423.1	51.4209
fumC CDS	1684519	1685904	1386	forward	20.1	20.1	2.14355	NC_002505	8.28581e-21	4.44845e-20	fumC	VC1573	fumarate hydratase	GeneID:2613952	NP_231213.1	98.9997
microcin immunity protein MccF CDS	336031	337035	1005	forward	20	-20	-2.41767	NC_002506	9.95788e-21	5.3378e-20		VCA0337	microcin immunity protein MccF	GeneID:2612508	NP_232733.1	94.5105
bifunctional proline dehydrogenase/pyrroline-5-carboxylate dehydrogenase CDS	1023563	1026682	3120	reverse	20	20	0.99996	NC_002506	1.071e-20	5.73204e-20		VCA1073	bifunctional proline dehydrogenase/pyrroline-5-carboxylate dehydrogenase	GeneID:2611988	YP_008474278.1	386.691
peptide ABC transporter substrate-binding protein CDS	170339	171895	1557	forward	20	-20	-1.15453	NC_002505	1.09431e-20	5.84768e-20		VC0171	peptide ABC transporter substrate-binding protein	GeneID:2614556	NP_229828.2	388.188
hypothetical protein CDS	1585761	1586093	333	reverse	19.9	19.9	1.3691	NC_002505	1.17888e-20	6.2898e-20		VC1480	hypothetical protein	GeneID:2613986	NP_231121.1	251.311
hypothetical protein CDS	936968	937612	645	reverse	19.9	19.9	1.40616	NC_002505	1.26679e-20	6.74834e-20		VC0873	hypothetical protein	GeneID:2614540	NP_230520.1	220.073
PTS system fructose-specific transporter subunitIIB CDS	1965110	1965409	300	forward	19.8	-19.8	-4.00247	NC_002505	1.483e-20	7.88789e-20		VC1823	PTS system fructose-specific transporter subunitIIB	GeneID:2613703	NP_231457.1	71.5597
peptide ABC transporter ATP-binding protein CDS	652483	653466	984	reverse	19.8	19.8	2.12352	NC_002505	1.70119e-20	9.03447e-20		VC0617	peptide ABC transporter ATP-binding protein	GeneID:2615405	NP_230266.1	66.0106
oxaloacetate decarboxylase subunit gamma CDS	582357	582617	261	forward	19.7	-19.7	-1.71659	NC_002505	1.80243e-20	9.55735e-20		VC0549	oxaloacetate decarboxylase subunit gamma	GeneID:2615226	NP_230200.2	159.514
NAD-dependent deacetylase CDS	1621992	1622771	780	reverse	19.7	19.7	1.78155	NC_002505	1.89728e-20	1.00448e-19		VC1509	NAD-dependent deacetylase	GeneID:2614015	NP_231150.1	102.266
cpxA CDS	2860491	2861885	1395	forward	19.6	19.6	1.09782	NC_002505	2.26872e-20	1.19928e-19	cpxA	VC2693	two-component sensor protein	GeneID:2615521	NP_232321.1	303.879
Fis family transcriptional regulator CDS	712395	713729	1335	forward	19.6	-19.6	-1.40857	NC_002505	2.68561e-20	1.41747e-19		VC0665	Fis family transcriptional regulator	GeneID:2615454	NP_230314.1	231.182
cysteine synthase A CDS	1032170	1033138	969	reverse	19.6	-19.6	-1.25226	NC_002505	2.7977e-20	1.47437e-19		VC0968	cysteine synthase A	GeneID:2614221	NP_230615.1	283.574
hypothetical protein CDS	1476980	1477462	483	forward	19.5	-19.5	-1.15549	NC_002505	3.15325e-20	1.6592e-19		VC1384	hypothetical protein	GeneID:2614838	NP_231028.1	469.309
hypothetical protein CDS	2774616	2774816	201	reverse	19.5	19.5	1.58315	NC_002505	3.21401e-20	1.68859e-19		VC2605	hypothetical protein	GeneID:2615622	NP_232233.1	135.828
spermidine/putrescine ABC transporter substrate-binding protein CDS	1521892	1522929	1038	reverse	19.5	-19.5	-1.8947	NC_002505	3.44922e-20	1.80939e-19		VC1424	spermidine/putrescine ABC transporter substrate-binding protein	GeneID:2614056	NP_231067.1	131.07
hypothetical protein CDS	2750486	2750968	483	forward	19.5	19.5	1.43648	NC_002505	3.4848e-20	1.82527e-19		VC2569	hypothetical protein	GeneID:2615586	NP_232197.1	170.137
transcriptional repressor RstR CDS	1566027	1566365	339	forward	19.4	19.4	1.60584	NC_002505	3.70808e-20	1.93926e-19		VC1455	transcriptional repressor RstR	GeneID:2613961	NP_231098.1	161.529
hypothetical protein CDS	180419	181729	1311	forward	19.4	-19.4	-0.944147	NC_002505	3.94376e-20	2.05939e-19		VC0179	hypothetical protein	GeneID:2614190	NP_229836.1	743.217
frr CDS	2412887	2413444	558	reverse	19.4	19.4	0.772639	NC_002505	3.98916e-20	2.07993e-19	frr	VC2257	ribosome recycling factor	GeneID:2613179	NP_231888.1	765.068
hypothetical protein CDS	511108	513789	2682	forward	19.3	-19.3	-1.56415	NC_002506	5.38296e-20	2.80139e-19		VCA0574	hypothetical protein	GeneID:2612810	NP_232964.1	182.484
acetylglutamate kinase CDS	2815214	2816002	789	reverse	19.3	19.3	1.73415	NC_002505	5.38917e-20	2.80139e-19		VC2643	acetylglutamate kinase	GeneID:2615660	NP_232271.1	104.184
aspartate kinase CDS	579310	580497	1188	forward	19.3	-19.3	-1.09182	NC_002505	5.51775e-20	2.86389e-19		VC0547	aspartate kinase	GeneID:2615216	NP_230198.1	376.237
general secretion pathway protein L CDS	2898174	2899397	1224	reverse	19.2	19.2	1.09865	NC_002505	5.6399e-20	2.92288e-19		VC2725	general secretion pathway protein L	GeneID:2615553	NP_232352.1	383.094
hypothetical protein CDS	2654268	2654501	234	forward	19.2	19.2	1.23697	NC_002505	6.29961e-20	3.25986e-19		VC2473	hypothetical protein	GeneID:2613015	NP_232102.1	440.848
hypothetical protein CDS	235338	236921	1584	reverse	19.2	-19.2	-1.28137	NC_002505	6.45572e-20	3.33562e-19		VC0231	hypothetical protein	GeneID:2614452	NP_229888.1	244.845
DNA-damage-inducible protein J CDS	328280	328558	279	reverse	19.2	19.2	1.33463	NC_002506	6.61918e-20	3.41494e-19		VCA0324	DNA-damage-inducible protein J	GeneID:2612765	NP_232720.1	188.203
two-component response regulator CDS	2524550	2525266	717	forward	19.2	-19.2	-1.04902	NC_002505	6.85767e-20	3.53268e-19		VC2368	two-component response regulator	GeneID:2613037	NP_231998.1	680.207
TonB system receptor CDS	70872	73013	2142	forward	19.2	19.2	1.91161	NC_002506	7.07693e-20	3.64017e-19		VCA0064	TonB system receptor	GeneID:2612115	NP_232465.1	167.846
D-alanyl-D-alanine carboxypeptidase CDS	1011038	1012213	1176	reverse	19.1	-19.1	-1.30425	NC_002505	7.61584e-20	3.91151e-19		VC0947	D-alanyl-D-alanine carboxypeptidase	GeneID:2614167	NP_230594.1	489.143
glutaminase CDS	485299	486249	951	forward	19.1	19.1	1.37898	NC_002505	7.9195e-20	4.0614e-19		VC0454	glutaminase	GeneID:2615116	NP_230108.1	199.408
methionine aminopeptidase CDS	2416460	2417302	843	forward	18.9	-18.9	-1.45939	NC_002505	1.18846e-19	6.08576e-19		VC2261	methionine aminopeptidase	GeneID:2613183	NP_231892.1	192.882
deoxyribodipyrimidine photolyase CDS	64102	65511	1410	forward	18.9	18.9	1.46759	NC_002506	1.21111e-19	6.19253e-19		VCA0057	deoxyribodipyrimidine photolyase	GeneID:2612142	NP_232458.1	179.802
hypothetical protein CDS	505381	506271	891	forward	18.9	-18.9	-2.47481	NC_002506	1.24737e-19	6.36847e-19		VCA0567	hypothetical protein	GeneID:2612822	NP_232957.1	97.3798
hexapeptide repeat-containing acetyltransferase CDS	781106	781684	579	reverse	18.9	-18.9	-1.41854	NC_002506	1.26981e-19	6.47337e-19		VCA0836	hexapeptide repeat-containing acetyltransferase	GeneID:2612622	NP_233222.1	230.399
hypothetical protein CDS	450572	451399	828	forward	18.9	18.9	1.12496	NC_002505	1.40624e-19	7.15827e-19		VC0421	hypothetical protein	GeneID:2615682	NP_230075.1	257.457
bifunctional (p)ppGpp synthetase II/ guanosine-3',5'-bis pyrophosphate 3'-pyrophosphohydrolase CDS	2880976	2883093	2118	forward	18.8	-18.8	-0.999906	NC_002505	1.7175e-19	8.72977e-19		VC2710	bifunctional (p)ppGpp synthetase II/ guanosine-3',5'-bis pyrophosphate 3'-pyrophosphohydrolase	GeneID:2615538	NP_232337.1	460.86
ipk CDS	2326905	2327792	888	forward	18.7	-18.7	-1.67705	NC_002505	1.85918e-19	9.43594e-19	ipk	VC2182	4-diphosphocytidyl-2C-methyl-D-erythritol kinase	GeneID:2613318	NP_231813.1	159.178
AcrB/AcrD/AcrF family transporter CDS	1805807	1808920	3114	reverse	18.7	18.7	1.0393	NC_002505	1.9395e-19	9.82909e-19		VC1673	AcrB/AcrD/AcrF family transporter	GeneID:2613804	NP_231309.1	319.101
secG CDS	682585	682920	336	forward	18.7	-18.7	-1.0246	NC_002505	1.94545e-19	9.84472e-19	secG	VC0640	preprotein translocase subunit SecG	GeneID:2615428	NP_230289.1	423.31
hypothetical protein CDS	1638461	1639288	828	forward	18.7	-18.7	-1.62719	NC_002505	2.21663e-19	1.12005e-18		VC1523	hypothetical protein	GeneID:2613902	NP_231163.1	166.71
ferredoxin CDS	805671	806009	339	forward	18.6	18.6	1.4901	NC_002505	2.35733e-19	1.18939e-18		VC0753	ferredoxin	GeneID:2615762	NP_230402.2	136.303
transcriptional regulator CDS	504647	505384	738	forward	18.6	-18.6	-1.57937	NC_002506	2.53944e-19	1.2794e-18		VCA0566	transcriptional regulator	GeneID:2612821	NP_232956.1	179.087
long-chain-fatty-acid--CoA ligase CDS	2493591	2495282	1692	forward	18.6	18.6	1.58799	NC_002505	2.60926e-19	1.31265e-18		VC2341	long-chain-fatty-acid--CoA ligase	GeneID:2613137	NP_231971.1	114.645
hypothetical protein CDS	532716	533669	954	reverse	18.6	18.6	1.76394	NC_002506	2.76407e-19	1.3885e-18		VCA0595	hypothetical protein	GeneID:2612812	NP_232985.1	90.278
phosphoribosylformylglycinamidine synthase CDS	931849	935742	3894	forward	18.5	-18.5	-1.33911	NC_002505	3.32711e-19	1.6689e-18		VC0869	phosphoribosylformylglycinamidine synthase	GeneID:2614536	NP_230516.1	273.769
biopolymer transport protein ExbB-like protein CDS	1658807	1660180	1374	reverse	18.4	18.4	1.70392	NC_002505	3.77112e-19	1.88886e-18		VC1547	biopolymer transport protein ExbB-like protein	GeneID:2613926	NP_231187.1	101.217
lipoyl synthase CDS	1008816	1009781	966	reverse	18.4	-18.4	-1.39428	NC_002505	3.87732e-19	1.93922e-18		VC0943	lipoyl synthase	GeneID:2614163	NP_230590.1	213.424
ribH CDS	2422778	2423248	471	reverse	18.4	-18.4	-1.68318	NC_002505	4.07977e-19	2.03751e-18	ribH	VC2268	6,7-dimethyl-8-ribityllumazine synthase	GeneID:2613190	NP_231899.2	152.456
lysophospholipase L2 CDS	129657	130673	1017	reverse	18.4	18.4	1.44329	NC_002505	4.08576e-19	2.03754e-18		VC0135	lysophospholipase L2	GeneID:2615259	NP_229793.1	219.426
hypothetical protein CDS	1224975	1225583	609	forward	18.3	-18.3	-2.04213	NC_002505	4.46708e-19	2.22448e-18		VC1153	hypothetical protein	GeneID:2614586	NP_230798.1	127.316
lpxC CDS	2564032	2564949	918	reverse	18.3	18.3	0.640668	NC_002505	4.58447e-19	2.27963e-18	lpxC	VC2396	UDP-3-O-[3-hydroxymyristoyl] N-acetylglucosaminedeacetylase	GeneID:2613065	NP_232026.1	2196.64
periplasmic linker protein CDS	1891336	1892430	1095	forward	18.3	-18.3	-1.46365	NC_002505	4.81822e-19	2.3924e-18		VC1756	periplasmic linker protein	GeneID:2613761	NP_231392.1	198.329
hypothetical protein CDS	190169	190657	489	reverse	18.2	-18.2	-2.03126	NC_002506	6.87371e-19	3.40809e-18		VCA0173	hypothetical protein	GeneID:2611878	NP_232573.1	106.222
seryl-tRNA synthetase CDS	1179130	1180437	1308	forward	18.1	-18.1	-0.976052	NC_002505	7.5551e-19	3.74054e-18		VC1110	seryl-tRNA synthetase	GeneID:2614380	NP_230755.1	741.108
heat shock protein HslJ CDS	1794806	1795249	444	forward	18.1	-18.1	-1.12801	NC_002505	8.10411e-19	4.00658e-18		VC1663	heat shock protein HslJ	GeneID:2613794	NP_231299.1	411.39
hypothetical protein CDS	2748938	2749510	573	reverse	18.1	18.1	1.06547	NC_002505	8.64517e-19	4.26793e-18		VC2567	hypothetical protein	GeneID:2615584	NP_232195.1	321.133
sensory box/GGDEF family protein CDS	635108	637036	1929	forward	18	-18	-1.98565	NC_002506	8.96783e-19	4.42087e-18		VCA0697	sensory box/GGDEF family protein	GeneID:2612108	NP_233084.1	112.974
argininosuccinate lyase CDS	2812315	2813691	1377	reverse	18	18	1.31907	NC_002505	1.05007e-18	5.16912e-18		VC2641	argininosuccinate lyase	GeneID:2615658	NP_232269.1	177.177
TonB system transport protein ExbB1 CDS	866440	867126	687	forward	17.9	17.9	2.23996	NC_002506	1.21032e-18	5.94945e-18		VCA0911	TonB system transport protein ExbB1	GeneID:2612220	NP_233296.1	57.8488
pheT CDS	1297450	1299837	2388	forward	17.9	17.9	0.789068	NC_002505	1.24794e-18	6.12558e-18	pheT	VC1220	phenylalanyl-tRNA synthetase subunit beta	GeneID:2614657	NP_230865.1	886.073
fliF CDS	2286564	2288306	1743	reverse	17.9	17.9	0.814175	NC_002505	1.36513e-18	6.6913e-18	fliF	VC2133	flagellar MS-ring protein	GeneID:2613389	NP_231764.1	583.816
threonyl-tRNA synthetase CDS	306492	308420	1929	forward	17.8	-17.8	-0.703125	NC_002506	1.41293e-18	6.91572e-18		VCA0287	threonyl-tRNA synthetase	GeneID:2611983	NP_232683.1	1437.69
sensor histidine kinase/response regulator CDS	1541452	1543170	1719	forward	17.8	-17.8	-2.04229	NC_002505	1.42263e-18	6.95328e-18		VC1445	sensor histidine kinase/response regulator	GeneID:2614077	NP_231088.1	106.887
frsA CDS	2430038	2431285	1248	reverse	17.8	-17.8	-1.87431	NC_002505	1.54867e-18	7.55857e-18	frsA	VC2276	fermentation/respiration switch protein	GeneID:2613198	NP_231907.1	121.992
transposase OrfAB subunit A CDS	1583160	1583513	354	forward	17.8	17.8	2.13217	NC_002505	1.65955e-18	8.08823e-18		VC1477	transposase OrfAB subunit A	GeneID:2613983	NP_231118.1	58.7218
DeoR family transcriptional regulator CDS	891370	892131	762	forward	17.8	-17.8	-1.89434	NC_002506	1.66794e-18	8.1176e-18		VCA0940	DeoR family transcriptional regulator	GeneID:2612574	NP_233324.1	117.883
DNA-directed RNA polymerase subunit beta' CDS	344504	348709	4206	forward	17.8	17.8	0.663284	NC_002505	1.71053e-18	8.31313e-18		VC0329	DNA-directed RNA polymerase subunit beta'	GeneID:2615095	NP_229983.1	15256.1
pdhR CDS	2587605	2588375	771	reverse	17.8	17.8	0.913742	NC_002505	1.72733e-18	8.38291e-18	pdhR	VC2415	transcriptional regulator PdhR	GeneID:2613084	NP_232045.1	520.056
hypothetical protein CDS	2041448	2042038	591	reverse	17.7	17.7	0.882475	NC_002505	1.88954e-18	9.15719e-18		VC1894	hypothetical protein	GeneID:2613523	NP_231528.1	698.898
hypothetical protein CDS	414949	415281	333	forward	17.6	17.6	1.96801	NC_002506	2.36397e-18	1.14403e-17		VCA0468	hypothetical protein	GeneID:2611854	NP_232860.1	130.245
AcrB/AcrD/AcrF family transporter CDS	572693	575896	3204	reverse	17.5	17.5	1.4943	NC_002506	2.99325e-18	1.44653e-17		VCA0638	AcrB/AcrD/AcrF family transporter	GeneID:2612936	NP_233027.1	167.618
RNA polymerase sigma factor RpoE CDS	2649174	2649746	573	reverse	17.5	17.5	0.785805	NC_002505	3.05433e-18	1.47397e-17		VC2467	RNA polymerase sigma factor RpoE	GeneID:2613009	NP_232096.1	705.442
deoxycytidylate deaminase CDS	784587	785072	486	forward	17.5	17.5	1.12456	NC_002506	3.14419e-18	1.51521e-17		VCA0840	deoxycytidylate deaminase	GeneID:2612277	NP_233226.1	302.647
hypothetical protein CDS	487773	488003	231	reverse	17.4	17.4	1.524	NC_002506	4.07384e-18	1.96047e-17		VCA0551	hypothetical protein	GeneID:2612787	NP_232941.1	152.113
fatty acid metabolism regulator CDS	2048068	2048907	840	reverse	17.3	-17.3	-1.76556	NC_002505	4.82471e-18	2.31856e-17		VC1900	fatty acid metabolism regulator	GeneID:2613529	NP_231534.1	132.427
hypothetical protein CDS	780082	781068	987	reverse	17.2	-17.2	-1.37776	NC_002506	5.65051e-18	2.71161e-17		VCA0835	hypothetical protein	GeneID:2612621	NP_233221.1	201.772
hypothetical protein CDS	2431884	2433176	1293	reverse	17.2	-17.2	-1.85086	NC_002505	6.07757e-18	2.91249e-17		VC2278	hypothetical protein	GeneID:2613200	NP_231909.1	118.639
bifunctional 5,10-methylene-tetrahydrofolate dehydrogenase/ 5,10-methylene-tetrahydrofolate cyclohydrolase CDS	2093523	2094458	936	forward	17.2	-17.2	-2.23854	NC_002505	6.33413e-18	3.03121e-17		VC1942	bifunctional 5,10-methylene-tetrahydrofolate dehydrogenase/ 5,10-methylene-tetrahydrofolate cyclohydrolase	GeneID:2613572	NP_231576.1	88.9737
glyQ CDS	18950	19867	918	reverse	17.1	-17.1	-1.06105	NC_002505	7.21039e-18	3.44575e-17	glyQ	VC0021	glycyl-tRNA synthetase subunit alpha	GeneID:2614961	NP_229680.2	347.006
2-dehydro-3-deoxyphosphooctonate aldolase CDS	2320824	2321675	852	reverse	17.1	-17.1	-1.05515	NC_002505	7.26863e-18	3.46875e-17		VC2175	2-dehydro-3-deoxyphosphooctonate aldolase	GeneID:2613311	NP_231806.1	351.593
multidrug resistance protein CDS	975107	978217	3111	forward	17.1	-17.1	-1.23087	NC_002505	7.29029e-18	3.47426e-17		VC0914	multidrug resistance protein	GeneID:2614134	NP_230561.1	245.538
hypothetical protein CDS	468450	469319	870	forward	17.1	-17.1	-1.44275	NC_002505	7.35016e-18	3.49794e-17		VC0438	hypothetical protein	GeneID:2615699	NP_230092.1	178.881
L-serine dehydratase 1 CDS	602191	603621	1431	reverse	17.1	17.1	1.46259	NC_002506	8.34604e-18	3.96639e-17		VCA0666	L-serine dehydratase 1	GeneID:2612488	NP_233055.1	129.84
hemG CDS	2939455	2939979	525	reverse	17.1	17.1	1.68464	NC_002505	8.59225e-18	4.07776e-17	hemG	VC2755	protoporphyrinogen oxidase	GeneID:2614932	NP_232381.1	110.5
transcriptional repressor RstR CDS	1572943	1573281	339	forward	16.9	16.9	1.52071	NC_002505	1.12247e-17	5.31972e-17		VC1464	transcriptional repressor RstR	GeneID:2613970	NP_231107.1	143.132
flavodoxin FldB CDS	2594421	2594939	519	forward	16.9	16.9	1.22807	NC_002505	1.28785e-17	6.09511e-17		VC2420	flavodoxin FldB	GeneID:2613089	NP_232050.2	206.438
phosphomannomutase CDS	991281	992984	1704	forward	16.9	16.9	0.732253	NC_002506	1.34046e-17	6.33536e-17		VCA1041	phosphomannomutase	GeneID:2612144	NP_233423.1	1228.71
hypothetical protein CDS	2046682	2047833	1152	forward	16.8	-16.8	-1.60447	NC_002505	1.56071e-17	7.36619e-17		VC1899	hypothetical protein	GeneID:2613528	NP_231533.1	173.791
outer membrane protein CDS	959181	960176	996	forward	16.7	-16.7	-2.39708	NC_002506	1.78686e-17	8.42204e-17		VCA1008	outer membrane protein	GeneID:2612801	NP_233392.1	113.498
iron(III) ABC transporter ATP-binding protein CDS	251701	252465	765	forward	16.7	16.7	2.43358	NC_002506	1.89871e-17	8.93695e-17		VCA0230	iron(III) ABC transporter ATP-binding protein	GeneID:2612477	NP_232629.1	69.0519
thrA CDS	2519851	2522310	2460	reverse	16.6	16.6	0.7302	NC_002505	2.38144e-17	1.11938e-16	thrA	VC2364	bifunctional aspartokinase I/homoserine dehydrogenase I	GeneID:2613033	NP_231994.2	887.168
hypothetical protein CDS	915826	916137	312	forward	16.6	16.6	1.57208	NC_002505	2.3902e-17	1.12196e-16		VC0850	hypothetical protein	GeneID:2614517	NP_230497.1	101.457
hypothetical protein CDS	257514	257810	297	forward	16.6	-16.6	-2.10389	NC_002506	2.49449e-17	1.16931e-16		VCA0236	hypothetical protein	GeneID:2612460	NP_232634.1	93.3349
nrdR CDS	2426450	2426899	450	reverse	16.6	-16.6	-1.97495	NC_002505	2.53119e-17	1.1849e-16	nrdR	VC2272	transcriptional regulator NrdR	GeneID:2613194	NP_231903.2	103.906
hypothetical protein CDS	1743103	1743741	639	forward	16.5	-16.5	-1.4298	NC_002505	3.27888e-17	1.53282e-16		VC1622	hypothetical protein	GeneID:2613878	NP_231261.1	176.714
tuf CDS	381760	382944	1185	forward	16.5	16.5	0.632215	NC_002505	3.30249e-17	1.54176e-16	tuf	VC0362	elongation factor Tu	GeneID:2615041	NP_230016.1	21526.2
iron-sulfur cluster insertion protein ErpA CDS	665847	666188	342	forward	16.4	-16.4	-1.64746	NC_002505	3.6959e-17	1.72308e-16		VC0627	iron-sulfur cluster insertion protein ErpA	GeneID:2615415	NP_230276.1	170.369
DNA-binding response regulator CDS	1403673	1404377	705	reverse	16.4	-16.4	-2.39419	NC_002505	4.0709e-17	1.89534e-16		VC1320	DNA-binding response regulator	GeneID:2614774	NP_230964.1	75.8881
hydroxyacylglutathione hydrolase GloB CDS	2390140	2390898	759	forward	16.4	-16.4	-2.23975	NC_002505	4.38429e-17	2.03849e-16		VC2236	hydroxyacylglutathione hydrolase GloB	GeneID:2613158	NP_231867.1	84.6601
iron(III) ABC transporter substrate-binding protein CDS	209496	210455	960	forward	16.3	16.3	2.49555	NC_002505	4.48981e-17	2.08473e-16		VC0202	iron(III) ABC transporter substrate-binding protein	GeneID:2614186	NP_229859.1	42.3737
inositol monophosphatase CDS	798822	799625	804	reverse	16.3	16.3	1.24927	NC_002505	4.62382e-17	2.14405e-16		VC0745	inositol monophosphatase	GeneID:2615754	NP_230394.2	214.233
ribosomal large subunit pseudouridine synthase A CDS	2692654	2693391	738	reverse	16.3	16.3	1.41003	NC_002505	4.8959e-17	2.26716e-16		VC2505	ribosomal large subunit pseudouridine synthase A	GeneID:2615169	NP_232134.1	131.072
transposase OrfAB subunit A CDS	435419	435763	345	forward	16.3	16.3	2.05966	NC_002506	4.94794e-17	2.28817e-16		VCA0507	transposase OrfAB subunit A	GeneID:2612252	NP_232898.1	59.2216
hypothetical protein CDS	1231651	1232640	990	reverse	16.3	-16.3	-1.715	NC_002505	5.04309e-17	2.32904e-16		VC1160	hypothetical protein	GeneID:2614593	NP_230805.1	139.342
2-isopropylmalate synthase CDS	2670176	2671726	1551	forward	16.2	16.2	1.08307	NC_002505	6.28741e-17	2.8998e-16		VC2490	2-isopropylmalate synthase	GeneID:2615147	NP_232119.1	275.621
clpP CDS	2073209	2073811	603	reverse	16.2	16.2	0.720621	NC_002505	6.60696e-17	3.0431e-16	clpP	VC1922	ATP-dependent Clp protease proteolytic subunit	GeneID:2613551	NP_231556.1	913.886
LysR family transcriptional regulator CDS	570592	571533	942	forward	16.1	16.1	1.91433	NC_002506	7.42877e-17	3.41704e-16		VCA0635	LysR family transcriptional regulator	GeneID:2612294	NP_233024.1	79.3334
cell division protein FtsZ CDS	2565047	2566243	1197	reverse	16.1	16.1	0.550756	NC_002505	7.66557e-17	3.52124e-16		VC2397	cell division protein FtsZ	GeneID:2613066	NP_232027.1	2526.71
rpsU CDS	554708	554923	216	reverse	16.1	16.1	0.822505	NC_002505	8.2591e-17	3.78882e-16	rpsU	VC0520	30S ribosomal protein S21	GeneID:2615812	NP_230171.1	561.546
hypothetical protein CDS	1295664	1296149	486	reverse	16.1	16.1	1.42589	NC_002505	8.87249e-17	4.06478e-16		VC1217	hypothetical protein	GeneID:2614654	NP_230862.1	149.679
endopeptidase IV CDS	2147068	2148918	1851	forward	16	-16	-1.51675	NC_002505	1.06137e-16	4.85601e-16		VC1994	endopeptidase IV	GeneID:2613498	NP_231628.1	236.719
flagellin CDS	2296295	2297425	1131	reverse	15.9	-15.9	-0.766342	NC_002505	1.24411e-16	5.68453e-16		VC2142	flagellin	GeneID:2613278	NP_231773.1	706.39
hypothetical protein CDS	84089	84556	468	reverse	15.8	15.8	1.87476	NC_002506	1.46175e-16	6.67009e-16		VCA0075	hypothetical protein	GeneID:2612055	NP_232476.1	68.3831
quinone oxidoreductase CDS	585702	586652	951	forward	15.8	15.8	0.843643	NC_002505	1.75266e-16	7.9869e-16		VC0552	quinone oxidoreductase	GeneID:2615229	NP_230203.2	434.488
hypothetical protein CDS	1275417	1276142	726	reverse	15.8	-15.8	-1.69466	NC_002505	1.76815e-16	8.04683e-16		VC1201	hypothetical protein	GeneID:2614634	NP_230846.1	248.094
sensor histidine kinase CDS	1398499	1399848	1350	forward	15.8	-15.8	-1.70809	NC_002505	1.77769e-16	8.07956e-16		VC1315	sensor histidine kinase	GeneID:2614769	NP_230959.1	126.88
deoxyguanosinetriphosphate triphosphohydrolase-like protein CDS	319962	321170	1209	forward	15.7	-15.7	-1.20649	NC_002506	1.96004e-16	8.89654e-16		VCA0308	deoxyguanosinetriphosphate triphosphohydrolase-like protein	GeneID:2611913	NP_232704.1	249.259
L-aspartate oxidase CDS	2650206	2651858	1653	forward	15.6	15.6	0.627707	NC_002505	2.32823e-16	1.05538e-15		VC2469	L-aspartate oxidase	GeneID:2613011	NP_232098.1	1187.71
3-phenylpropionic acid transporter CDS	309994	311184	1191	forward	15.6	-15.6	-1.71031	NC_002505	2.65878e-16	1.20363e-15		VC0302	3-phenylpropionic acid transporter	GeneID:2614972	NP_229957.1	124.766
secF CDS	797707	798654	948	forward	15.5	-15.5	-1.1219	NC_002505	2.99715e-16	1.35503e-15	secF	VC0744	preprotein translocase subunit SecF	GeneID:2615753	NP_230393.1	293.651
2`,3`-cyclic-nucleotide 2`-phosphodiesterase CDS	2588859	2590763	1905	forward	15.5	-15.5	-0.883643	NC_002505	3.13266e-16	1.41443e-15		VC2416	2`,3`-cyclic-nucleotide 2`-phosphodiesterase	GeneID:2613085	NP_232046.1	436.79
hypothetical protein CDS	424892	425425	534	forward	15.5	15.5	1.14664	NC_002506	3.48074e-16	1.56953e-15		VCA0487	hypothetical protein	GeneID:2612619	NP_232879.1	201.743
ATP-dependent RNA helicase HrpB CDS	626302	628764	2463	forward	15.5	15.5	1.22375	NC_002505	3.52426e-16	1.58707e-15		VC0601	ATP-dependent RNA helicase HrpB	GeneID:2615389	NP_230251.1	239.133
glutaminyl-tRNA synthetase CDS	1063143	1064813	1671	forward	15.4	-15.4	-1.13334	NC_002505	3.83814e-16	1.72616e-15		VC0997	glutaminyl-tRNA synthetase	GeneID:2614250	NP_230643.1	373.622
ATP-dependent RNA helicase DeaD CDS	746491	748482	1992	reverse	15.4	15.4	1.04398	NC_002506	4.16087e-16	1.86885e-15		VCA0804	ATP-dependent RNA helicase DeaD	GeneID:2612819	NP_233190.1	310.687
hypothetical protein CDS	1540238	1541455	1218	forward	15.4	-15.4	-1.23781	NC_002505	4.22174e-16	1.89372e-15		VC1444	hypothetical protein	GeneID:2614076	NP_231087.1	204.076
hypothetical protein CDS	1860890	1861477	588	forward	15.4	-15.4	-0.928915	NC_002505	4.24457e-16	1.90148e-15		VC1722	hypothetical protein	GeneID:2613727	NP_231358.1	388.922
leucine-responsive transcriptional regulator CDS	2054880	2055374	495	reverse	15.4	15.4	0.813881	NC_002505	4.45533e-16	1.9933e-15		VC1904	leucine-responsive transcriptional regulator	GeneID:2613533	NP_231538.1	565.612
hypothetical protein CDS	743300	745273	1974	reverse	15.3	-15.3	-1.33393	NC_002506	4.68232e-16	2.09213e-15		VCA0802	hypothetical protein	GeneID:2612775	NP_233188.1	180.271
bifunctional molybdopterin-guanine dinucleotide biosynthesis protein MobB/MoeA CDS	1641286	1643106	1821	forward	15.3	-15.3	-1.6647	NC_002505	5.15832e-16	2.30182e-15		VC1527	bifunctional molybdopterin-guanine dinucleotide biosynthesis protein MobB/MoeA	GeneID:2613906	NP_231167.1	125.425
hypothetical protein CDS	854057	854194	138	forward	15.3	-15.3	-1.835	NC_002506	5.20585e-16	2.32001e-15		VCA0899	hypothetical protein	GeneID:2612285	NP_233284.1	121.871
metH CDS	409037	412717	3681	forward	15.2	-15.2	-0.901184	NC_002505	6.05659e-16	2.69565e-15	metH	VC0390	B12-dependent methionine synthase	GeneID:2614987	NP_230044.1	407.559
hypothetical protein CDS	1029543	1031360	1818	forward	15.2	-15.2	-0.876331	NC_002506	6.62713e-16	2.94577e-15		VCA1077	hypothetical protein	GeneID:2611976	NP_233458.1	473.733
ribonuclease R CDS	2766003	2768468	2466	reverse	15.2	15.2	0.610994	NC_002505	6.79112e-16	3.01477e-15		VC2599	ribonuclease R	GeneID:2615616	NP_232227.1	2149.87
flagellin CDS	2332968	2334101	1134	reverse	15.2	-15.2	-0.865031	NC_002505	6.99212e-16	3.09999e-15		VC2187	flagellin	GeneID:2613227	NP_231818.1	977.756
purU CDS	2143931	2144764	834	forward	15.1	-15.1	-1.72163	NC_002505	7.28234e-16	3.2245e-15	purU	VC1992	formyltetrahydrofolate deformylase	GeneID:2613496	NP_231626.1	114.921
trans-2-enoyl-CoA reductase CDS	727580	728788	1209	forward	15.1	-15.1	-1.26055	NC_002506	7.43812e-16	3.28924e-15		VCA0784	trans-2-enoyl-CoA reductase	GeneID:2612628	NP_233170.1	271.288
5'-methylthioadenosine/S-adenosylhomocysteine nucleosidase CDS	2544258	2544953	696	forward	15.1	-15.1	-1.51726	NC_002505	7.66717e-16	3.38617e-15		VC2379	5'-methylthioadenosine/S-adenosylhomocysteine nucleosidase	GeneID:2613048	NP_232009.1	140.674
3,4-dihydroxy-2-butanone-4-phosphate synthase CDS	2423513	2424622	1110	reverse	15	-15	-0.950866	NC_002505	9.043e-16	3.98679e-15		VC2269	3,4-dihydroxy-2-butanone-4-phosphate synthase	GeneID:2613191	NP_231900.1	398.914
fumarate/nitrate reduction transcriptional regulator CDS	1531716	1532468	753	reverse	15	15	0.96292	NC_002505	9.05033e-16	3.98679e-15		VC1434	fumarate/nitrate reduction transcriptional regulator	GeneID:2614066	NP_231077.1	317.986
ribonuclease G CDS	445206	446675	1470	forward	15	15	0.752103	NC_002505	9.77856e-16	4.30207e-15		VC0419	ribonuclease G	GeneID:2615680	NP_230073.1	610.819
flgA CDS	2349043	2349810	768	forward	15	15	0.786189	NC_002505	1.01028e-15	4.43904e-15	flgA	VC2203	flagellar basal body P-ring biosynthesis proteinFlgA	GeneID:2613243	NP_231834.1	490.051
fliG CDS	2285525	2286571	1047	reverse	15	15	0.811608	NC_002505	1.07752e-15	4.72843e-15	fliG	VC2132	flagellar motor switch protein G	GeneID:2613388	NP_231763.1	491.444
DNA-binding protein HU CDS	278432	278704	273	forward	14.9	14.9	0.711549	NC_002505	1.3455e-15	5.89687e-15		VC0273	DNA-binding protein HU	GeneID:2614479	NP_229929.1	2000.68
elongation factor P CDS	1284104	1284670	567	reverse	14.8	-14.8	-0.899327	NC_002505	1.42878e-15	6.25387e-15		VC1209	elongation factor P	GeneID:2614642	NP_230854.2	396.309
glucosyltransferase MdoH CDS	1362386	1364551	2166	reverse	14.8	-14.8	-1.16401	NC_002505	1.46586e-15	6.408e-15		VC1287	glucosyltransferase MdoH	GeneID:2614741	NP_230932.1	225.585
acyl-CoA thioester hydrolase CDS	2125238	2126029	792	reverse	14.8	-14.8	-1.4247	NC_002505	1.5672e-15	6.84232e-15		VC1974	acyl-CoA thioester hydrolase	GeneID:2613478	NP_231608.1	175.812
MinD-like protein CDS	2221908	2222849	942	reverse	14.8	14.8	0.744385	NC_002505	1.71476e-15	7.47707e-15		VC2067	MinD-like protein	GeneID:2613447	NP_231699.1	571.407
C4-dicarboxylate transport sensor protein CDS	2075741	2077534	1794	forward	14.7	-14.7	-1.97608	NC_002505	1.86842e-15	8.13673e-15		VC1925	C4-dicarboxylate transport sensor protein	GeneID:2613554	NP_231559.1	85.942
hypothetical protein CDS	1745276	1746520	1245	reverse	14.7	14.7	1.02271	NC_002505	2.03896e-15	8.86817e-15		VC1624	hypothetical protein	GeneID:2613880	NP_231263.1	246.802
ornithine carbamoyltransferase CDS	2698345	2699349	1005	forward	14.6	14.6	2.15438	NC_002505	2.34251e-15	1.01755e-14		VC2508	ornithine carbamoyltransferase	GeneID:2615172	NP_232137.1	49.7163
ribokinase CDS	145716	146636	921	forward	14.6	14.6	1.14815	NC_002506	2.58595e-15	1.12189e-14		VCA0131	ribokinase	GeneID:2612762	NP_232532.1	179.821
riboflavin-specific deaminase CDS	2425321	2426424	1104	reverse	14.6	-14.6	-1.31344	NC_002505	2.61434e-15	1.13277e-14		VC2271	riboflavin-specific deaminase	GeneID:2613193	NP_231902.1	216.248
hypothetical protein CDS	376568	377290	723	forward	14.6	-14.6	-1.12128	NC_002505	2.78589e-15	1.20558e-14		VC0355	hypothetical protein	GeneID:2615034	NP_230009.1	291.38
thermoresistant gluconokinase CDS	296367	296882	516	forward	14.5	14.5	2.65428	NC_002505	2.83226e-15	1.22411e-14		VC0287	thermoresistant gluconokinase	GeneID:2615010	NP_229942.1	32.9546
hypothetical protein CDS	768218	768541	324	forward	14.5	14.5	1.26728	NC_002505	2.85342e-15	1.2317e-14		VC0714	hypothetical protein	GeneID:2615723	NP_230363.1	143.557
peptidyl-prolyl cis-trans isomerase A CDS	2453446	2454030	585	forward	14.5	-14.5	-1.00826	NC_002505	2.97919e-15	1.28438e-14		VC2299	peptidyl-prolyl cis-trans isomerase A	GeneID:2613095	NP_231930.1	306.208
hypothetical protein CDS	484280	485236	957	forward	14.5	14.5	1.50689	NC_002506	3.11432e-15	1.34095e-14		VCA0546	hypothetical protein	GeneID:2612884	NP_232936.1	97.5815
tRNA-(MS[2]IO[6]A)-hydroxylase CDS	2060044	2060820	777	forward	14.5	-14.5	-1.9968	NC_002505	3.30093e-15	1.41952e-14		VC1910	tRNA-(MS[2]IO[6]A)-hydroxylase	GeneID:2613539	NP_231544.1	93.7842
hypothetical protein CDS	65520	66440	921	forward	14.5	14.5	0.912331	NC_002506	3.44987e-15	1.48172e-14		VCA0058	hypothetical protein	GeneID:2612134	NP_232459.1	382.385
mukB CDS	1849179	1853654	4476	reverse	14.4	14.4	0.618726	NC_002505	4.0091e-15	1.71976e-14	mukB	VC1714	cell division protein MukB	GeneID:2613719	NP_231350.1	1142.89
translation initiation factor Sui1 CDS	508285	508596	312	reverse	14.4	14.4	1.08682	NC_002506	4.13853e-15	1.77307e-14		VCA0570	translation initiation factor Sui1	GeneID:2612391	NP_232960.1	266.394
3-deoxy-7-phosphoheptulonate synthase CDS	1620302	1621363	1062	forward	14.4	-14.4	-1.58797	NC_002505	4.38937e-15	1.87819e-14		VC1507	3-deoxy-7-phosphoheptulonate synthase	GeneID:2614013	NP_231148.2	122.909
hemolysin secretion ATP-binding protein CDS	204526	206361	1836	reverse	14.3	14.3	1.39686	NC_002505	4.50644e-15	1.92589e-14		VC0199	hemolysin secretion ATP-binding protein	GeneID:2614283	NP_229856.1	136.21
ATP-dependent protease LA-like protein CDS	1586564	1588360	1797	forward	14.3	-14.3	-1.4701	NC_002505	4.60676e-15	1.96631e-14		VC1482	ATP-dependent protease LA-like protein	GeneID:2613988	NP_231123.1	143.134
septum site-determining protein MinD CDS	2111781	2112611	831	forward	14.3	-14.3	-1.46416	NC_002505	4.62228e-15	1.97049e-14		VC1960	septum site-determining protein MinD	GeneID:2613464	NP_231594.1	141.306
hypothetical protein CDS	2543736	2544170	435	forward	14.2	-14.2	-2.41309	NC_002505	5.77369e-15	2.45829e-14		VC2378	hypothetical protein	GeneID:2613047	NP_232008.1	66.3723
hypothetical protein CDS	2115273	2115863	591	forward	14.2	-14.2	-1.97042	NC_002505	5.85028e-15	2.48782e-14		VC1965	hypothetical protein	GeneID:2613469	NP_231599.1	84.3235
hypothetical protein CDS	529011	529685	675	forward	14.2	14.2	2.74699	NC_002505	6.29401e-15	2.6732e-14		VC0495	hypothetical protein	GeneID:2615289	NP_230149.1	33.1667
sucC CDS	2244073	2245239	1167	reverse	14.2	14.2	0.620989	NC_002505	6.3709e-15	2.70252e-14	sucC	VC2085	succinyl-CoA synthetase subunit beta	GeneID:2613341	NP_231717.1	1888.51
sensor histidine kinase CDS	311277	314720	3444	forward	14.2	-14.2	-1.13135	NC_002505	6.62565e-15	2.80712e-14		VC0303	sensor histidine kinase	GeneID:2614973	NP_229958.1	228.026
fur CDS	2263275	2263727	453	forward	14.2	-14.2	-1.13468	NC_002505	6.89917e-15	2.9194e-14	fur	VC2106	ferric uptake regulator	GeneID:2613362	NP_231738.1	263.842
hypothetical protein CDS	672577	674748	2172	reverse	14.1	-14.1	-1.00942	NC_002506	8.40773e-15	3.55338e-14		VCA0728	hypothetical protein	GeneID:2611961	NP_233115.1	339.767
hypothetical protein CDS	1321087	1321599	513	reverse	14	-14	-1.28259	NC_002505	9.88625e-15	4.17312e-14		VC1249	hypothetical protein	GeneID:2614686	NP_230894.1	206.537
hypothetical protein CDS	991117	991932	816	forward	14	14	0.964911	NC_002505	1.00755e-14	4.24778e-14		VC0928	hypothetical protein	GeneID:2614148	NP_230575.1	294.437
hypothetical protein CDS	525118	525654	537	reverse	14	-14	-1.97332	NC_002505	1.06618e-14	4.48944e-14		VC0491	hypothetical protein	GeneID:2615285	NP_230145.1	91.2815
leuS CDS	1018821	1021397	2577	reverse	13.9	-13.9	-0.714949	NC_002505	1.35315e-14	5.69085e-14	leuS	VC0956	leucyl-tRNA synthetase	GeneID:2614209	NP_230603.2	787.953
hypothetical protein CDS	756971	757732	762	reverse	13.9	-13.9	-1.18555	NC_002505	1.39493e-14	5.85939e-14		VC0708	hypothetical protein	GeneID:2615712	NP_230357.1	213.143
hypothetical protein CDS	1908886	1910877	1992	reverse	13.8	-13.8	-1.32919	NC_002505	1.53186e-14	6.4267e-14		VC1766	hypothetical protein	GeneID:2613646	NP_231401.1	168.424
hypothetical protein CDS	2529596	2530546	951	reverse	13.8	-13.8	-2.20466	NC_002505	1.60771e-14	6.73669e-14		VC2371	hypothetical protein	GeneID:2613040	NP_232001.1	71.6546
D-ribose pyranase CDS	141691	142110	420	forward	13.7	13.7	2.14114	NC_002506	2.05676e-14	8.60784e-14		VCA0127	D-ribose pyranase	GeneID:2612601	NP_232528.2	46.0039
replicative DNA helicase CDS	386594	388000	1407	forward	13.7	-13.7	-0.863449	NC_002505	2.0786e-14	8.68866e-14		VC0371	replicative DNA helicase	GeneID:2615050	NP_230025.1	375.862
transposase OrfAB subunit A CDS	358053	358397	345	reverse	13.6	13.6	1.93348	NC_002506	2.36957e-14	9.89289e-14		VCA0372	transposase OrfAB subunit A	GeneID:2612928	NP_232767.1	57.7324
hypothetical protein CDS	593658	594461	804	reverse	13.6	-13.6	-1.6402	NC_002505	2.58046e-14	1.07603e-13		VC0559	hypothetical protein	GeneID:2615236	NP_230210.1	120.576
hypothetical protein CDS	2034050	2034850	801	forward	13.6	-13.6	-1.08876	NC_002505	2.75381e-14	1.14692e-13		VC1887	hypothetical protein	GeneID:2613641	NP_231521.1	232.881
MSHA biogenesis protein MshN CDS	430215	431384	1170	forward	13.6	13.6	0.927856	NC_002505	2.79557e-14	1.1629e-13		VC0404	MSHA biogenesis protein MshN	GeneID:2614089	NP_230058.1	446.097
hemagglutinin CDS	400089	400280	192	forward	13.5	-13.5	-1.00774	NC_002506	2.88421e-14	1.19833e-13		VCA0446	hemagglutinin	GeneID:2611941	NP_232840.1	318.028
hypothetical protein CDS	1306118	1306792	675	reverse	13.5	13.5	1.73647	NC_002505	3.16793e-14	1.31461e-13		VC1232	hypothetical protein	GeneID:2614669	NP_230877.1	65.2597
thiol:disulfide interchange protein CDS	32644	33246	603	reverse	13.5	-13.5	-1.25901	NC_002505	3.23658e-14	1.34148e-13		VC0034	thiol:disulfide interchange protein	GeneID:2614468	NP_229693.1	177.613
D-alanyl-D-alanine carboxypeptidase/endopeptidase CDS	673285	674748	1464	reverse	13.3	-13.3	-1.69056	NC_002505	4.67996e-14	1.93739e-13		VC0632	D-alanyl-D-alanine carboxypeptidase/endopeptidase	GeneID:2615420	NP_230281.1	97.562
penicillin-binding protein 1B CDS	628761	631094	2334	forward	13.3	13.3	0.780406	NC_002505	4.80114e-14	1.98516e-13		VC0602	penicillin-binding protein 1B	GeneID:2615390	NP_230252.1	389.453
transposase OrfAB subunit A CDS	1938388	1938732	345	reverse	13.3	13.3	1.97807	NC_002505	4.88336e-14	2.01673e-13		VC1790	transposase OrfAB subunit A	GeneID:2613670	NP_231425.1	52.9562
ubiquinol--cytochrome c reductase cytochrome c1 CDS	606074	606811	738	forward	13.3	-13.3	-0.822468	NC_002505	4.90172e-14	2.02189e-13		VC0575	ubiquinol--cytochrome c reductase cytochrome c1	GeneID:2615252	NP_230226.1	477.054
long-chain-fatty-acid--CoA ligase CDS	2137101	2138801	1701	reverse	13.3	-13.3	-0.910254	NC_002505	5.18796e-14	2.13739e-13		VC1985	long-chain-fatty-acid--CoA ligase	GeneID:2613489	NP_231619.1	337.275
hypothetical protein CDS	872487	873605	1119	reverse	13.3	-13.3	-1.31308	NC_002506	5.4531e-14	2.24394e-13		VCA0921	hypothetical protein	GeneID:2612934	NP_233306.1	149.659
branched-chain amino acid ABC transporter substrate-binding protein CDS	707977	709290	1314	forward	13.2	-13.2	-1.44845	NC_002505	5.97161e-14	2.45436e-13		VC0662	branched-chain amino acid ABC transporter substrate-binding protein	GeneID:2615452	NP_230311.1	134.945
aminopeptidase CDS	806472	807761	1290	forward	13.2	-13.2	-0.627975	NC_002505	5.99459e-14	2.46086e-13		VC0755	aminopeptidase	GeneID:2615764	NP_230404.2	907.441
transposase OrfAB subunit A CDS	736640	736984	345	reverse	13.2	13.2	1.88783	NC_002506	6.16021e-14	2.52583e-13		VCA0792	transposase OrfAB subunit A	GeneID:2612919	NP_233178.1	57.6174
hypothetical protein CDS	1145507	1145995	489	reverse	13.2	-13.2	-1.32791	NC_002505	6.28423e-14	2.57361e-13		VC1077	hypothetical protein	GeneID:2614347	NP_230722.1	209.441
DNA-binding transcriptional regulator CytR CDS	2844038	2845045	1008	reverse	13.2	-13.2	-1.15088	NC_002505	6.37193e-14	2.60642e-13		VC2677	DNA-binding transcriptional regulator CytR	GeneID:2615505	NP_232305.1	304.631
ABC transporter ATP-binding protein CDS	924885	926504	1620	forward	13.2	13.2	1.85563	NC_002506	6.43492e-14	2.62906e-13		VCA0977	ABC transporter ATP-binding protein	GeneID:2612890	NP_233361.1	148.157
lipoprotein CDS	1267848	1268519	672	reverse	13.2	-13.2	-1.66796	NC_002505	6.53639e-14	2.66734e-13		VC1195	lipoprotein	GeneID:2614628	NP_230840.1	101.678
hypothetical protein CDS	446688	450563	3876	forward	13.1	13.1	0.753235	NC_002505	8.59368e-14	3.50271e-13		VC0420	hypothetical protein	GeneID:2615681	NP_230074.1	481.762
iron-regulated virulence regulatory protein IrgB CDS	503761	504657	897	reverse	13	13	2.08372	NC_002505	9.18192e-14	3.73804e-13		VC0474	iron-regulated virulence regulatory protein IrgB	GeneID:2615136	NP_230128.1	53.0152
tyrA CDS	744620	745747	1128	forward	13	-13	-0.736168	NC_002505	9.53388e-14	3.87674e-13	tyrA	VC0696	bifunctional chorismate mutase/prephenate dehydrogenase	GeneID:2615485	NP_230345.1	578.565
Na(+)-translocating NADH-quinone reductase subunit E CDS	2446183	2446779	597	reverse	13	-13	-0.748356	NC_002505	9.60817e-14	3.90232e-13		VC2291	Na(+)-translocating NADH-quinone reductase subunit E	GeneID:2613213	NP_231922.1	883.471
hisS CDS	812244	813512	1269	forward	12.9	-12.9	-0.745869	NC_002505	1.26299e-13	5.12353e-13	hisS	VC0760	histidyl-tRNA synthetase	GeneID:2615303	NP_230409.1	548.658
hypothetical protein CDS	506332	507498	1167	forward	12.9	-12.9	-1.08019	NC_002506	1.39445e-13	5.65015e-13		VCA0568	hypothetical protein	GeneID:2612595	NP_232958.1	226.711
hypothetical protein CDS	1644190	1644465	276	forward	12.9	12.9	1.29275	NC_002505	1.40134e-13	5.67139e-13		VC1531	hypothetical protein	GeneID:2613910	NP_231171.1	113.403
short chain dehydrogenase CDS	1126812	1127555	744	reverse	12.8	-12.8	-1.32511	NC_002505	1.47242e-13	5.95204e-13		VC1059	short chain dehydrogenase	GeneID:2614329	NP_230704.1	141.862
porin CDS	1992727	1993833	1107	reverse	12.8	-12.8	-1.25403	NC_002505	1.72073e-13	6.94761e-13		VC1854	porin	GeneID:2613608	NP_231488.1	354.373
gluconate utilization system gnt-I transcriptional repressor CDS	298752	299750	999	reverse	12.8	12.8	1.23867	NC_002505	1.73162e-13	6.98339e-13		VC0289	gluconate utilization system gnt-I transcriptional repressor	GeneID:2615012	NP_229944.1	165.31
transcription-repair coupling factor CDS	2030443	2033910	3468	forward	12.7	-12.7	-0.914103	NC_002505	1.9723e-13	7.94469e-13		VC1886	transcription-repair coupling factor	GeneID:2613640	NP_231520.1	346.111
uracil permease CDS	2316680	2317933	1254	forward	12.6	-12.6	-1.93668	NC_002505	2.29353e-13	9.22784e-13		VC2171	uracil permease	GeneID:2613307	NP_231802.1	80.5081
hypothetical protein CDS	1124806	1125168	363	forward	12.6	12.6	0.976128	NC_002505	2.38753e-13	9.59479e-13		VC1055	hypothetical protein	GeneID:2614325	NP_230700.1	367.884
general secretion pathway protein G CDS	2901967	2902407	441	reverse	12.6	12.6	0.990302	NC_002505	2.4435e-13	9.80827e-13		VC2730	general secretion pathway protein G	GeneID:2614893	NP_232357.1	300.086
universal stress protein A CDS	76210	76635	426	reverse	12.6	12.6	0.627271	NC_002505	2.49293e-13	9.99498e-13		VC0076	universal stress protein A	GeneID:2615765	NP_229735.1	1466.69
secA CDS	2560390	2563101	2712	reverse	12.6	-12.6	-0.547499	NC_002505	2.52221e-13	1.01006e-12	secA	VC2394	preprotein translocase subunit SecA	GeneID:2613063	NP_232024.1	1528.97
hypothetical protein CDS	787558	787782	225	forward	12.6	12.6	1.28079	NC_002506	2.59482e-13	1.03793e-12		VCA0845	hypothetical protein	GeneID:2612245	NP_233231.2	143.708
permease CDS	617849	618619	771	forward	12.6	-12.6	-1.4915	NC_002505	2.62199e-13	1.04758e-12		VC0590	permease	GeneID:2615378	NP_230240.1	115.986
uvrC CDS	1291219	1293051	1833	forward	12.6	-12.6	-1.34963	NC_002505	2.67267e-13	1.06658e-12	uvrC	VC1214	excinuclease ABC subunit C	GeneID:2614647	NP_230859.1	146.8
FKBP-type peptidylprolyl isomerase CDS	2749721	2750350	630	forward	12.5	12.5	0.910818	NC_002505	2.92773e-13	1.16702e-12		VC2568	FKBP-type peptidylprolyl isomerase	GeneID:2615585	NP_232196.1	395.652
transcriptional regulator CDS	870819	871298	480	reverse	12.5	12.5	1.31438	NC_002505	3.05046e-13	1.214e-12		VC0814	transcriptional regulator	GeneID:2615357	NP_230463.1	108.619
hypothetical protein CDS	1947786	1948022	237	reverse	12.5	12.5	3.62419	NC_002505	3.05268e-13	1.214e-12		VC1802	hypothetical protein	GeneID:2613682	NP_231437.1	18.456
nucleoid-associated protein NdpA CDS	2196041	2197042	1002	reverse	12.4	-12.4	-1.33218	NC_002505	3.66069e-13	1.45412e-12		VC2039	nucleoid-associated protein NdpA	GeneID:2613418	NP_231673.1	146.029
hypothetical protein CDS	1008294	1008647	354	reverse	12.4	-12.4	-1.83697	NC_002505	3.87935e-13	1.5392e-12		VC0942	hypothetical protein	GeneID:2614162	NP_230589.1	78.3228
hypothetical protein CDS	706534	708192	1659	reverse	12.4	-12.4	-1.19126	NC_002506	4.14256e-13	1.64174e-12		VCA0763	hypothetical protein	GeneID:2612348	NP_233149.1	176.928
hypothetical protein CDS	1688261	1688497	237	reverse	12.4	-12.4	-1.99585	NC_002505	4.18213e-13	1.65551e-12		VC1578	hypothetical protein	GeneID:2613832	NP_231218.1	72.5099
anmK CDS	738656	739768	1113	reverse	12.4	-12.4	-1.00289	NC_002505	4.45519e-13	1.76157e-12	anmK	VC0691	anhydro-N-acetylmuramic acid kinase	GeneID:2615480	NP_230340.1	242.541
hypothetical protein CDS	374470	375453	984	reverse	12.3	12.3	0.870421	NC_002505	5.31435e-13	2.09886e-12		VC0353	hypothetical protein	GeneID:2615066	NP_230007.1	304.11
dnaK CDS	920423	922330	1908	forward	12.2	12.2	0.506602	NC_002505	5.70511e-13	2.25061e-12	dnaK	VC0855	molecular chaperone DnaK	GeneID:2614522	NP_230502.1	11449.3
glucosamine--fructose-6-phosphate aminotransferase CDS	517405	519237	1833	forward	12.2	12.2	0.840594	NC_002505	5.77772e-13	2.27663e-12		VC0487	glucosamine--fructose-6-phosphate aminotransferase	GeneID:2615281	NP_230141.1	332.087
4-hydroxy-tetrahydrodipicolinate reductase CDS	2558918	2559727	810	reverse	12.2	-12.2	-0.717935	NC_002505	6.16142e-13	2.42505e-12		VC2391	4-hydroxy-tetrahydrodipicolinate reductase	GeneID:2613060	NP_232021.1	568.92
sensory box sensor histidine kinase/response regulator CDS	658234	661623	3390	reverse	12.2	-12.2	-1.17463	NC_002505	6.18255e-13	2.43058e-12		VC0622	sensory box sensor histidine kinase/response regulator	GeneID:2615410	NP_230271.2	210.435
phosphoribulokinase CDS	2781145	2782014	870	forward	12.2	-12.2	-1.3428	NC_002505	6.21686e-13	2.44127e-12		VC2613	phosphoribulokinase	GeneID:2615630	NP_232241.1	143.544
flgG CDS	2342388	2343176	789	reverse	12.2	-12.2	-0.948611	NC_002505	6.66445e-13	2.61405e-12	flgG	VC2195	flagellar basal body rod protein FlgG	GeneID:2613235	NP_231826.1	348.849
cytochrome d ubiquinol oxidase subunit II CDS	825556	826692	1137	forward	12.1	12.1	1.54003	NC_002506	7.54931e-13	2.95775e-12		VCA0873	cytochrome d ubiquinol oxidase subunit II	GeneID:2612593	NP_233259.1	79.5424
electron transport complex protein RsxE CDS	1081026	1081718	693	reverse	12.1	12.1	0.892341	NC_002505	7.92538e-13	3.10155e-12		VC1012	electron transport complex protein RsxE	GeneID:2614265	NP_230658.1	255.911
aspartate kinase CDS	412790	414145	1356	reverse	12	-12	-1.22509	NC_002505	9.24561e-13	3.6141e-12		VC0391	aspartate kinase	GeneID:2614988	NP_230045.2	189.593
ddl CDS	509159	510163	1005	reverse	12	-12	-1.02589	NC_002506	1.04237e-12	4.06997e-12	ddl	VCA0572	D-alanyl-alanine synthetase A	GeneID:2612376	NP_232962.1	232.418
chitodextrinase CDS	638828	641983	3156	reverse	12	12	1.39435	NC_002506	1.06399e-12	4.14968e-12		VCA0700	chitodextrinase	GeneID:2612091	NP_233087.1	86.626
fumarate reductase flavoprotein subunit CDS	2826752	2828560	1809	forward	12	-12	-1.8084	NC_002505	1.10026e-12	4.28627e-12		VC2656	fumarate reductase flavoprotein subunit	GeneID:2615673	NP_232284.1	3005.72
ABC transporter ATP-binding protein CDS	949658	951517	1860	forward	12	-12	-1.21889	NC_002506	1.11894e-12	4.35411e-12		VCA0996	ABC transporter ATP-binding protein	GeneID:2612283	NP_233380.1	162.011
hypothetical protein CDS	1667144	1667656	513	reverse	11.9	11.9	1.34436	NC_002505	1.20517e-12	4.68435e-12		VC1555	hypothetical protein	GeneID:2613934	NP_231195.1	95.7021
hypothetical protein CDS	2154733	2155737	1005	forward	11.9	-11.9	-1.89618	NC_002505	1.35743e-12	5.27019e-12		VC2002	hypothetical protein	GeneID:2613506	NP_231636.1	75.7258
hypothetical protein CDS	1927130	1928413	1284	reverse	11.8	-11.8	-1.70847	NC_002505	1.42419e-12	5.52316e-12		VC1777	hypothetical protein	GeneID:2613657	NP_231412.1	99.7296
methyltransferase-like protein CDS	108252	108920	669	forward	11.8	11.8	1.31028	NC_002505	1.46947e-12	5.69235e-12		VC0113	methyltransferase-like protein	GeneID:2614423	NP_229772.1	96.3366
hypothetical protein CDS	513480	514196	717	forward	11.8	11.8	0.716524	NC_002505	1.54177e-12	5.96566e-12		VC0483	hypothetical protein	GeneID:2615277	NP_230137.1	451.157
LysR family transcriptional regulator CDS	929998	930897	900	reverse	11.8	11.8	1.55012	NC_002506	1.61642e-12	6.2475e-12		VCA0982	LysR family transcriptional regulator	GeneID:2612531	NP_233366.1	71.819
protease Do CDS	599638	601008	1371	reverse	11.8	-11.8	-0.624333	NC_002505	1.62934e-12	6.29037e-12		VC0566	protease Do	GeneID:2615243	NP_230217.1	1423.03
acyl protein synthase/acyl-CoA reductase RfbN CDS	257292	259769	2478	forward	11.8	-11.8	-0.538398	NC_002505	1.64606e-12	6.34779e-12		VC0251	acyl protein synthase/acyl-CoA reductase RfbN	GeneID:2614274	NP_229908.1	2756.58
vmrA CDS	693954	695291	1338	forward	11.8	11.8	1.63428	NC_002505	1.66673e-12	6.42026e-12	vmrA	VC0650	multidrug efflux pump VmrA	GeneID:2615440	NP_230299.1	65.5274
transketolase CDS	558116	560158	2043	forward	11.8	11.8	0.620238	NC_002506	1.74483e-12	6.71361e-12		VCA0624	transketolase	GeneID:2612797	NP_233013.1	2012.89
metG CDS	1102361	1104412	2052	reverse	11.8	-11.8	-1.00064	NC_002505	1.76989e-12	6.80239e-12	metG	VC1036	methionyl-tRNA synthetase	GeneID:2614306	NP_230681.2	421.721
prolyl-tRNA synthetase CDS	937854	939569	1716	reverse	11.7	-11.7	-1.11211	NC_002505	1.83775e-12	7.05531e-12		VC0875	prolyl-tRNA synthetase	GeneID:2614542	NP_230522.1	255.976
acetate kinase CDS	1167747	1168943	1197	reverse	11.7	-11.7	-0.606838	NC_002505	1.85359e-12	7.10818e-12		VC1098	acetate kinase	GeneID:2614368	NP_230743.1	893.407
TetR family transcriptional regulator CDS	870338	870823	486	reverse	11.7	-11.7	-1.04607	NC_002506	2.06355e-12	7.90451e-12		VCA0917	TetR family transcriptional regulator	GeneID:2612879	NP_233302.1	207.977
hypothetical protein CDS	4811	5530	720	forward	11.6	11.6	0.739597	NC_002506	2.27084e-12	8.68888e-12		VCA0006	hypothetical protein	GeneID:2612229	NP_232407.1	590.288
hypothetical protein CDS	36152	36430	279	reverse	11.6	11.6	1.16943	NC_002505	2.33978e-12	8.9427e-12		VC0037	hypothetical protein	GeneID:2614482	NP_229696.1	146.192
acyl-[acyl-carrier-protein]--UDP-N- acetylglucosamine O-acyltransferase CDS	2403195	2403983	789	reverse	11.6	-11.6	-1.10973	NC_002505	2.54196e-12	9.70463e-12		VC2248	acyl-[acyl-carrier-protein]--UDP-N- acetylglucosamine O-acyltransferase	GeneID:2613170	NP_231879.1	193.082
SpoOM-like protein CDS	36928	37770	843	forward	11.5	-11.5	-1.04592	NC_002505	2.88413e-12	1.09987e-11		VC0039	SpoOM-like protein	GeneID:2614549	NP_229698.1	237.777
molecular chaperone DnaJ CDS	922531	923676	1146	forward	11.5	-11.5	-0.742066	NC_002505	3.13147e-12	1.19288e-11		VC0856	molecular chaperone DnaJ	GeneID:2614523	NP_230503.1	517.494
Trp repressor-binding protein CDS	2314104	2314664	561	forward	11.4	-11.4	-1.24563	NC_002505	3.57602e-12	1.36071e-11		VC2166	Trp repressor-binding protein	GeneID:2613302	NP_231797.1	148.347
hypothetical protein CDS	217758	218882	1125	forward	11.3	-11.3	-0.981611	NC_002506	5.42696e-12	2.06273e-11		VCA0200	hypothetical protein	GeneID:2612358	NP_232600.1	305.8
hypothetical protein CDS	1404753	1407824	3072	forward	11.2	-11.2	-0.861683	NC_002505	5.63743e-12	2.14036e-11		VC1321	hypothetical protein	GeneID:2614775	NP_230965.1	319.811
general secretion pathway protein K CDS	2899354	2900364	1011	reverse	11.2	11.2	1.09463	NC_002505	6.39864e-12	2.42668e-11		VC2726	general secretion pathway protein K	GeneID:2614889	NP_232353.1	150.008
hypothetical protein CDS	444244	444927	684	forward	11.2	11.2	0.820735	NC_002506	6.40902e-12	2.42794e-11		VCA0514	hypothetical protein	GeneID:2612562	NP_232905.1	298.591
flgD CDS	2345461	2346168	708	reverse	11.1	11.1	0.599604	NC_002505	7.19027e-12	2.7209e-11	flgD	VC2198	flagellar basal body rod modification protein	GeneID:2613238	NP_231829.1	828.889
hypothetical protein CDS	1885670	1887379	1710	reverse	11.1	-11.1	-1.14453	NC_002505	7.23402e-12	2.73444e-11		VC1751	hypothetical protein	GeneID:2613756	NP_231387.2	162.678
transposase OrfAB subunit A CDS	262326	262670	345	forward	11.1	11.1	1.8707	NC_002505	7.90298e-12	2.98403e-11		VC0256	transposase OrfAB subunit A	GeneID:2614179	NP_229912.1	50.1581
sdhA CDS	2250274	2252040	1767	reverse	11.1	11.1	0.485551	NC_002505	8.12406e-12	3.06413e-11	sdhA	VC2089	succinate dehydrogenase flavoprotein subunit	GeneID:2613345	NP_231721.1	1442.14
endonuclease IV CDS	2515934	2516794	861	reverse	11	11	1.29056	NC_002505	9.23189e-12	3.47816e-11		VC2360	endonuclease IV	GeneID:2613029	NP_231990.1	144.089
methyl-accepting chemotaxis protein CDS	919898	921583	1686	reverse	11	-11	-1.33635	NC_002506	9.72355e-12	3.65938e-11		VCA0974	methyl-accepting chemotaxis protein	GeneID:2612905	NP_233358.1	129.223
cpxP CDS	2859114	2859617	504	reverse	11	11	1.55397	NC_002505	9.98821e-12	3.75487e-11	cpxP	VC2691	periplasmic repressor CpxP	GeneID:2615519	NP_232319.1	80.1934
permease CDS	858156	859508	1353	reverse	11	-11	-1.69014	NC_002506	1.03244e-11	3.877e-11		VCA0904	permease	GeneID:2612267	NP_233289.1	79.7861
ribA CDS	1337023	1337673	651	forward	10.9	10.9	1.15845	NC_002505	1.18161e-11	4.43233e-11	ribA	VC1263	GTP cyclohydrolase II	GeneID:2614717	NP_230908.1	165.563
type I restriction enzyme HsdR CDS	1905790	1908858	3069	reverse	10.9	-10.9	-0.877459	NC_002505	1.24129e-11	4.6511e-11		VC1765	type I restriction enzyme HsdR	REBASE:VchAORF1769P	NP_231400.1	346.299
rimO CDS	2788972	2790384	1413	forward	10.9	10.9	1.15677	NC_002505	1.27129e-11	4.75832e-11	rimO	VC2620	ribosomal protein S12 methylthiotransferase	GeneID:2615637	NP_232248.1	132.544
hypothetical protein CDS	2618176	2619693	1518	reverse	10.9	-10.9	-0.654421	NC_002505	1.27801e-11	4.77828e-11		VC2440	hypothetical protein	GeneID:2612982	NP_232069.1	924.232
hypothetical protein CDS	134395	134475	81	reverse	10.9	10.9	1.02153	NC_002505	1.31324e-11	4.90467e-11		VC0142a	hypothetical protein	GeneID:14857968	YP_007648021.1	312.367
potA CDS	1525786	1526919	1134	reverse	10.9	-10.9	-1.12974	NC_002505	1.38429e-11	5.16442e-11	potA	VC1428	putrescine/spermidine ABC transporter ATPase protein	GeneID:2614060	NP_231071.1	216.89
sensory box sensor histidine kinase CDS	227217	229163	1947	reverse	10.8	10.8	1.45538	NC_002506	1.42983e-11	5.32852e-11		VCA0211	sensory box sensor histidine kinase	GeneID:2612727	NP_232610.1	78.1201
hypothetical protein CDS	499656	499934	279	forward	10.8	-10.8	-3.04221	NC_002506	1.45401e-11	5.41275e-11		VCA0562	hypothetical protein	GeneID:2612232	NP_232952.1	38.0076
engA CDS	815529	817013	1485	forward	10.8	10.8	0.714429	NC_002505	1.52395e-11	5.667e-11	engA	VC0763	GTP-binding protein EngA	GeneID:2615306	NP_230412.1	503.715
era CDS	2642520	2643497	978	reverse	10.8	10.8	0.872616	NC_002505	1.57454e-11	5.84876e-11	era	VC2460	GTP-binding protein Era	GeneID:2613002	NP_232089.1	249.577
cytochrome c551 peroxidase CDS	86574	87575	1002	forward	10.8	10.8	1.40719	NC_002505	1.60488e-11	5.95505e-11		VC0089	cytochrome c551 peroxidase	GeneID:2615828	NP_229748.1	77.3038
MarR family transcriptional regulator CDS	904127	904651	525	reverse	10.8	10.8	1.30732	NC_002506	1.60942e-11	5.96543e-11		VCA0955	MarR family transcriptional regulator	GeneID:2612300	NP_233339.1	88.6778
pflA CDS	2012625	2013365	741	forward	10.8	-10.8	-1.17729	NC_002505	1.72225e-11	6.37677e-11	pflA	VC1869	pyruvate formate lyase-activating enzyme 1	GeneID:2613623	NP_231503.1	154.932
hypothetical protein CDS	965198	965599	402	reverse	10.8	10.8	1.5585	NC_002506	1.74612e-11	6.45819e-11		VCA1016	hypothetical protein	GeneID:2612476	NP_233400.1	76.3219
GGDEF family protein CDS	1095909	1096883	975	reverse	10.8	10.8	1.1138	NC_002505	1.77295e-11	6.55039e-11		VC1029	GGDEF family protein	GeneID:2614299	NP_230674.1	130.735
hypothetical protein CDS	1684123	1684503	381	forward	10.7	10.7	2.4989	NC_002505	2.02855e-11	7.48669e-11		VC1572	hypothetical protein	GeneID:2613951	NP_231212.1	25.2617
beta-N-acetylhexosaminidase CDS	646873	648786	1914	reverse	10.7	10.7	1.52065	NC_002505	2.0624e-11	7.60044e-11		VC0613	beta-N-acetylhexosaminidase	GeneID:2615401	NP_230262.1	102.573
NodN-like protein CDS	752470	753162	693	reverse	10.7	10.7	0.835084	NC_002506	2.0638e-11	7.60044e-11		VCA0808	NodN-like protein	GeneID:2611881	NP_233194.1	299.752
hydrolase CDS	846018	846764	747	reverse	10.7	-10.7	-1.52414	NC_002506	2.10247e-11	7.73458e-11		VCA0894	hydrolase	GeneID:2612641	NP_233279.1	112.89
hypothetical protein CDS	2042480	2043898	1419	reverse	10.7	-10.7	-0.864398	NC_002505	2.16896e-11	7.97065e-11		VC1896	hypothetical protein	GeneID:2613525	NP_231530.1	307.262
N-acetylneuraminate lyase CDS	1926196	1927092	897	reverse	10.7	-10.7	-1.44913	NC_002505	2.21538e-11	8.13252e-11		VC1776	N-acetylneuraminate lyase	GeneID:2613656	NP_231411.1	113.867
peptide ABC transporter substrate-binding protein CDS	655653	657323	1671	reverse	10.6	-10.6	-1.27184	NC_002505	2.3069e-11	8.45946e-11		VC0620	peptide ABC transporter substrate-binding protein	GeneID:2615408	NP_230269.1	127.876
hypothetical protein CDS	1263812	1264234	423	forward	10.6	-10.6	-2.66451	NC_002505	2.44347e-11	8.95072e-11		VC1189	hypothetical protein	GeneID:2614622	NP_230834.1	43.3754
hypothetical protein CDS	2370896	2371348	453	forward	10.5	-10.5	-0.777121	NC_002505	2.87352e-11	1.05148e-10		VC2216	hypothetical protein	GeneID:2613255	NP_231847.1	435.581
ferric vibriobactin ABC transporter permease CDS	833444	834496	1053	forward	10.5	10.5	1.96033	NC_002505	2.88863e-11	1.05579e-10		VC0777	ferric vibriobactin ABC transporter permease	GeneID:2615320	NP_230426.1	43.843
hypothetical protein CDS	4154	4351	198	forward	10.5	10.5	0.528468	NC_002506	2.89145e-11	1.05579e-10		VCA0004	hypothetical protein	GeneID:2612838	NP_232405.1	1006.59
hypothetical protein CDS	2510861	2511634	774	reverse	10.5	-10.5	-1.18101	NC_002505	2.9951e-11	1.09248e-10		VC2355	hypothetical protein	GeneID:2613151	NP_231985.1	155.966
PTS system nitrogen regulatory subunit IIA CDS	2713688	2714134	447	forward	10.5	-10.5	-1.05069	NC_002505	3.39496e-11	1.23702e-10		VC2531	PTS system nitrogen regulatory subunit IIA	GeneID:2615194	NP_232159.1	176.505
succinyl-CoA synthetase subunit alpha CDS	2243201	2244073	873	reverse	10.5	-10.5	-0.590624	NC_002505	3.47633e-11	1.26533e-10		VC2084	succinyl-CoA synthetase subunit alpha	GeneID:2613340	NP_231716.1	896.253
hypothetical protein CDS	2314667	2315104	438	forward	10.4	-10.4	-2.20676	NC_002505	3.77694e-11	1.37329e-10		VC2167	hypothetical protein	GeneID:2613303	NP_231798.1	50.6429
D-3-phosphoglycerate dehydrogenase CDS	567291	568262	972	reverse	10.4	-10.4	-2.25257	NC_002506	4.08769e-11	1.4847e-10		VCA0630	D-3-phosphoglycerate dehydrogenase	GeneID:2612939	NP_233019.1	53.6634
23S rRNA pseudouridine synthase F CDS	2376860	2377882	1023	forward	10.4	10.4	0.837083	NC_002505	4.38097e-11	1.58955e-10		VC2223	23S rRNA pseudouridine synthase F	GeneID:2613263	NP_231854.1	251.258
hypothetical protein CDS	1222772	1223677	906	reverse	10.3	-10.3	-2.09012	NC_002505	4.56556e-11	1.65478e-10		VC1151	hypothetical protein	GeneID:2614584	NP_230796.1	52.8787
glpE CDS	98786	99106	321	reverse	10.3	10.3	1.29963	NC_002505	4.66243e-11	1.6881e-10	glpE	VC0100	thiosulfate sulfurtransferase	GeneID:2615364	NP_229759.1	90.7347
hypothetical protein CDS	2733404	2733955	552	forward	10.3	10.3	1.00028	NC_002505	4.9304e-11	1.78325e-10		VC2550	hypothetical protein	GeneID:2615567	NP_232178.1	210.185
hypothetical protein CDS	687029	687349	321	forward	10.3	10.3	0.550493	NC_002506	4.97446e-11	1.79729e-10		VCA0741	hypothetical protein	GeneID:2611921	NP_233128.1	1241.44
hypothetical protein CDS	2075349	2075768	420	forward	10.2	-10.2	-1.94681	NC_002505	5.74461e-11	2.07337e-10		VC1924	hypothetical protein	GeneID:2613553	NP_231558.1	68.0404
hypothetical protein CDS	141147	141407	261	reverse	10.2	10.2	1.07803	NC_002506	5.96632e-11	2.15113e-10		VCA0125	hypothetical protein	GeneID:2612541	NP_232526.1	136.538
dnaK suppressor protein CDS	623299	623745	447	reverse	10.2	-10.2	-1.19412	NC_002505	6.18326e-11	2.22701e-10		VC0596	dnaK suppressor protein	GeneID:2615384	NP_230246.1	198.249
fructose-bisphosphate aldolase CDS	509405	510481	1077	forward	10.2	-10.2	-0.427902	NC_002505	6.40041e-11	2.30281e-10		VC0478	fructose-bisphosphate aldolase	GeneID:2615272	NP_230132.1	4326.65
methylated DNA-protein cysteine methyltransferase CDS	965610	966083	474	reverse	10.2	10.2	1.4941	NC_002506	6.80826e-11	2.44698e-10		VCA1017	methylated DNA-protein cysteine methyltransferase	GeneID:2612467	NP_233401.1	74.2627
hypothetical protein CDS	391741	392919	1179	forward	10.2	10.2	1.63419	NC_002505	6.9527e-11	2.49629e-10		VC0376	hypothetical protein	GeneID:2615019	NP_230030.1	57.3817
hypothetical protein CDS	364889	365353	465	forward	10.2	-10.2	-2.1412	NC_002505	6.98577e-11	2.50554e-10		VC0343	hypothetical protein	GeneID:2615056	NP_229997.2	54.9813
C4-dicarboxylate transport sensor protein CDS	155195	157249	2055	reverse	10.2	-10.2	-1.51051	NC_002506	7.05403e-11	2.52739e-10		VCA0141	C4-dicarboxylate transport sensor protein	GeneID:2612914	NP_232541.1	93.4996
hypothetical protein CDS	714307	714558	252	forward	10.1	10.1	1.43558	NC_002505	7.19075e-11	2.57369e-10		VC0666	hypothetical protein	GeneID:2615455	NP_230315.2	80.4769
3-demethylubiquinone-9 3-methyltransferase CDS	1329118	1329855	738	reverse	10.1	-10.1	-1.8844	NC_002505	7.72329e-11	2.76142e-10		VC1257	3-demethylubiquinone-9 3-methyltransferase	GeneID:2614694	NP_230902.1	61.0828
hypothetical protein CDS	1948112	1948573	462	forward	10.1	10.1	1.07424	NC_002505	7.82479e-11	2.7948e-10		VC1803	hypothetical protein	GeneID:2613683	NP_231438.1	145.649
murB CDS	331605	332678	1074	forward	10.1	10.1	0.766898	NC_002505	7.84201e-11	2.79804e-10	murB	VC0318	UDP-N-acetylenolpyruvoylglucosamine reductase	GeneID:2615109	NP_229972.1	342.941
16S rRNA (uracil(1498)-N(3))-methyltransferase CDS	497868	498599	732	reverse	10.1	10.1	0.870778	NC_002505	7.913e-11	2.82044e-10		VC0469	16S rRNA (uracil(1498)-N(3))-methyltransferase	GeneID:2615131	NP_230123.1	225.561
hypothetical protein CDS	1622869	1623291	423	reverse	10.1	-10.1	-1.22	NC_002505	8.13886e-11	2.89794e-10		VC1510	hypothetical protein	GeneID:2614016	NP_231151.1	132.055
hypothetical protein CDS	2321695	2322507	813	reverse	10.1	-10.1	-1.13552	NC_002505	8.23935e-11	2.93068e-10		VC2176	hypothetical protein	GeneID:2613312	NP_231807.1	155.857
hypothetical protein CDS	1970703	1971155	453	reverse	10.1	-10.1	-2.11792	NC_002505	8.37877e-11	2.97719e-10		VC1828	hypothetical protein	GeneID:2613582	NP_231462.1	58.3501
hypothetical protein CDS	871283	872653	1371	reverse	10.1	10.1	1.0868	NC_002505	8.50896e-11	3.02033e-10		VC0815	hypothetical protein	GeneID:2615358	NP_230464.1	249.707
cytochrome C biogenesis protein CcmI CDS	2206271	2207485	1215	reverse	10.1	10.1	0.83773	NC_002505	8.59536e-11	3.04785e-10		VC2049	cytochrome C biogenesis protein CcmI	GeneID:2613430	YP_007648026.1	247.605
hypothetical protein CDS	2322523	2322906	384	reverse	10	-10	-1.9022	NC_002505	9.01588e-11	3.19367e-10		VC2177	hypothetical protein	GeneID:2613313	NP_231808.1	61.2302
dihydroneopterin aldolase FolB CDS	557976	558365	390	forward	10	10	1.08078	NC_002505	1.01564e-10	3.59396e-10		VC0524	dihydroneopterin aldolase FolB	GeneID:2615815	NP_230175.1	200.436
serine/threonine transporter SstT CDS	44080	45297	1218	reverse	10	-10	-1.91928	NC_002506	1.01803e-10	3.59871e-10		VCA0036	serine/threonine transporter SstT	GeneID:2612449	NP_232437.1	62.0859
hypothetical protein CDS	1042164	1043084	921	reverse	10	-10	-1.02671	NC_002505	1.03542e-10	3.65644e-10		VC0977	hypothetical protein	GeneID:2614230	NP_230624.1	253.394
hypothetical protein CDS	1343035	1344609	1575	forward	10	10	0.844247	NC_002505	1.05184e-10	3.7106e-10		VC1268	hypothetical protein	GeneID:2614722	NP_230913.1	290.779
trpA CDS	1242248	1243054	807	reverse	10	-10	-1.34089	NC_002505	1.11017e-10	3.91235e-10	trpA	VC1169	tryptophan synthase subunit alpha	GeneID:2614602	NP_230814.1	107.374
hypothetical protein CDS	1458740	1459756	1017	forward	9.9	9.9	2.08282	NC_002505	1.17513e-10	4.13705e-10		VC1369	hypothetical protein	GeneID:2614823	NP_231013.1	41.6725
def CDS	44299	44808	510	reverse	9.9	9.9	0.679995	NC_002505	1.24061e-10	4.36309e-10	def	VC0046	peptide deformylase	GeneID:2614445	NP_229705.1	468.669
NupC family protein CDS	2106983	2108200	1218	reverse	9.8	9.8	2.05774	NC_002505	1.43867e-10	5.05446e-10		VC1953	NupC family protein	GeneID:2613457	NP_231587.1	38.0506
UDP-N-acetylmuramate:L-alanyl-gamma-D-glutamyl- meso-diaminopimelate ligase CDS	2723240	2724595	1356	reverse	9.8	-9.8	-0.96922	NC_002505	1.55302e-10	5.45064e-10		VC2542	UDP-N-acetylmuramate:L-alanyl-gamma-D-glutamyl- meso-diaminopimelate ligase	GeneID:2615559	NP_232170.1	216.511
LuxR family transcriptional regulator CDS	901426	902100	675	reverse	9.8	9.8	0.848181	NC_002506	1.56977e-10	5.50379e-10		VCA0952	LuxR family transcriptional regulator	GeneID:2612760	NP_233336.1	228.884
phosphate ABC transporter permease CDS	779108	781303	2196	forward	9.8	9.8	1.00393	NC_002505	1.58669e-10	5.5532e-10		VC0724	phosphate ABC transporter permease	GeneID:2615733	NP_230373.1	185.069
transposase OrfAB subunit B CDS	262667	263539	873	forward	9.8	9.8	1.43805	NC_002505	1.58709e-10	5.5532e-10		VC0257	transposase OrfAB subunit B	GeneID:2614180	NP_229913.1	63.3583
hypothetical protein CDS	45638	46090	453	reverse	9.8	-9.8	-0.804861	NC_002506	1.65431e-10	5.78251e-10		VCA0037	hypothetical protein	GeneID:2612434	NP_232438.1	329.392
sodium-type flagellar protein MotY CDS	1078369	1079253	885	forward	9.8	-9.8	-1.11896	NC_002505	1.66191e-10	5.80319e-10		VC1008	sodium-type flagellar protein MotY	GeneID:2614261	NP_230654.1	162.883
GGDEF family protein CDS	958840	960414	1575	reverse	9.8	-9.8	-0.812696	NC_002505	1.7209e-10	6.00307e-10		VC0900	GGDEF family protein	GeneID:2614129	NP_230547.1	488.44
regulatory protein ToxS CDS	1046609	1047130	522	reverse	9.8	-9.8	-1.57874	NC_002505	1.74914e-10	6.09537e-10		VC0983	regulatory protein ToxS	GeneID:2614236	NP_230629.1	85.1075
hypothetical protein CDS	876463	878280	1818	reverse	9.7	-9.7	-1.17754	NC_002506	1.86053e-10	6.47697e-10		VCA0924	hypothetical protein	GeneID:2612897	NP_233309.2	135.799
signal recognition particle protein CDS	594665	596050	1386	forward	9.7	-9.7	-0.705987	NC_002505	1.8957e-10	6.59273e-10		VC0560	signal recognition particle protein	GeneID:2615237	NP_230211.1	472.664
rho CDS	318296	319555	1260	forward	9.7	-9.7	-0.862794	NC_002505	1.92174e-10	6.67653e-10	rho	VC0307	transcription termination factor Rho	GeneID:2614977	NP_229962.1	343.675
sigma-E factor regulatory protein RseC CDS	2647093	2647563	471	reverse	9.7	9.7	0.847414	NC_002505	2.0422e-10	7.08787e-10		VC2464	sigma-E factor regulatory protein RseC	GeneID:2613006	NP_232093.1	283.656
bifunctional methionine sulfoxide reductase A/B CDS	549956	551140	1185	forward	9.6	9.6	1.99068	NC_002506	2.29351e-10	7.95209e-10		VCA0615	bifunctional methionine sulfoxide reductase A/B	GeneID:2612594	NP_233004.1	46.135
Rec2-like protein CDS	2023660	2025918	2259	reverse	9.6	9.6	1.12828	NC_002505	2.55981e-10	8.86644e-10		VC1879	Rec2-like protein	GeneID:2613633	NP_231513.1	110.119
hypothetical protein CDS	233907	234173	267	forward	9.6	9.6	2.01698	NC_002506	2.56458e-10	8.87402e-10		VCA0216	hypothetical protein	GeneID:2612637	NP_232615.1	34.4193
ribonuclease E CDS	2181444	2184602	3159	forward	9.6	-9.6	-0.476716	NC_002505	2.61069e-10	9.02447e-10		VC2030	ribonuclease E	GeneID:2613409	NP_231664.1	1361.64
hemolysin CDS	781822	783135	1314	reverse	9.6	-9.6	-1.49348	NC_002506	2.63276e-10	9.09162e-10		VCA0837	hemolysin	GeneID:2612616	NP_233223.1	91.3089
hypothetical protein CDS	2059194	2059982	789	forward	9.6	-9.6	-0.969898	NC_002505	2.73179e-10	9.42412e-10		VC1909	hypothetical protein	GeneID:2613538	NP_231543.1	198.781
quinolinate phosphoribosyltransferase CDS	2596058	2596948	891	forward	9.5	-9.5	-1.29844	NC_002505	3.06174e-10	1.05518e-09		VC2422	quinolinate phosphoribosyltransferase	GeneID:2612964	NP_232052.1	111.821
hypothetical protein CDS	1407905	1408120	216	reverse	9.5	9.5	1.86994	NC_002505	3.08371e-10	1.06169e-09		VC1322	hypothetical protein	GeneID:2614776	NP_230966.1	45.1399
hypothetical protein CDS	455459	456256	798	forward	9.5	9.5	1.31918	NC_002505	3.16876e-10	1.08988e-09		VC0425	hypothetical protein	GeneID:2615686	NP_230079.1	79.3053
hypothetical protein CDS	480084	481748	1665	reverse	9.5	-9.5	-0.938721	NC_002506	3.41621e-10	1.17381e-09		VCA0544	hypothetical protein	GeneID:2612405	NP_232934.1	194.893
hypothetical protein CDS	525623	526789	1167	reverse	9.4	-9.4	-0.705281	NC_002505	3.58785e-10	1.23155e-09		VC0492	hypothetical protein	GeneID:2615286	NP_230146.1	423
flagellin synthesis negative regulator FlgM CDS	2349941	2350264	324	forward	9.4	9.4	0.592639	NC_002505	3.60178e-10	1.2351e-09		VC2204	flagellin synthesis negative regulator FlgM	GeneID:2613244	NP_231835.1	510.293
electron transport complex protein RnfB CDS	1085740	1086327	588	reverse	9.4	9.4	1.19524	NC_002505	3.65124e-10	1.25081e-09		VC1016	electron transport complex protein RnfB	GeneID:2614287	NP_230662.1	105.806
flhF CDS	2222809	2224296	1488	reverse	9.4	9.4	0.566196	NC_002505	3.76653e-10	1.28902e-09	flhF	VC2068	flagellar biosynthesis regulator FlhF	GeneID:2613448	NP_231700.1	738.337
hypothetical protein CDS	662926	664011	1086	reverse	9.4	-9.4	-1.2867	NC_002505	3.90148e-10	1.33388e-09		VC0624	hypothetical protein	GeneID:2615412	NP_230273.1	104.54
hypothetical protein CDS	2838145	2839527	1383	forward	9.4	9.4	1.30616	NC_002505	4.18536e-10	1.42951e-09		VC2671	hypothetical protein	GeneID:2615499	NP_232299.1	75.5421
hypothetical protein CDS	2639073	2640410	1338	reverse	9.4	9.4	0.767023	NC_002505	4.43747e-10	1.51412e-09		VC2456	hypothetical protein	GeneID:2612998	NP_232085.1	273.871
hypothetical protein CDS	974049	975107	1059	forward	9.3	-9.3	-1.18572	NC_002505	4.59237e-10	1.56542e-09		VC0913	hypothetical protein	GeneID:2614133	NP_230560.1	127.34
glutamate decarboxylase CDS	1220318	1221964	1647	reverse	9.3	-9.3	-1.04363	NC_002505	4.73627e-10	1.61287e-09		VC1149	glutamate decarboxylase	GeneID:2614582	NP_230794.1	180.557
chemotaxis protein CheZ CDS	2219992	2220711	720	reverse	9.3	9.3	0.568656	NC_002505	4.80572e-10	1.6349e-09		VC2064	chemotaxis protein CheZ	GeneID:2613444	NP_231696.1	786.709
lipid transporter ATP-binding/permease CDS	2021881	2023629	1749	reverse	9.3	-9.3	-1.21234	NC_002505	4.9973e-10	1.69839e-09		VC1878	lipid transporter ATP-binding/permease	GeneID:2613632	NP_231512.1	177.25
peptide ABC transporter permease CDS	653469	654494	1026	reverse	9.3	9.3	1.81155	NC_002505	5.00817e-10	1.7004e-09		VC0618	peptide ABC transporter permease	GeneID:2615406	NP_230267.1	38.2722
flgE CDS	2344128	2345432	1305	reverse	9.3	9.3	0.514849	NC_002505	5.0282e-10	1.70552e-09	flgE	VC2197	flagellar hook protein FlgE	GeneID:2613237	NP_231828.1	1740.84
flagellar motor protein PomA CDS	950906	951670	765	forward	9.3	9.3	0.784923	NC_002505	5.15986e-10	1.74845e-09		VC0892	flagellar motor protein PomA	GeneID:2614121	NP_230539.1	283.916
hypothetical protein CDS	856032	856868	837	reverse	9.3	9.3	1.99483	NC_002506	5.26248e-10	1.78146e-09		VCA0902	hypothetical protein	GeneID:2612281	NP_233287.1	36.4842
capsular polysaccharide biosynthesis glycosyltransferase CDS	999242	1000639	1398	forward	9.3	-9.3	-1.0438	NC_002505	5.41946e-10	1.8328e-09		VC0934	capsular polysaccharide biosynthesis glycosyltransferase	GeneID:2614154	NP_230581.1	151.046
tellurite resistance protein-like protein CDS	869813	870391	579	reverse	9.2	-9.2	-2.26585	NC_002505	6.19265e-10	2.09223e-09		VC0813	tellurite resistance protein-like protein	GeneID:2615356	NP_230462.1	42.6627
lytic murein transglycosylase CDS	2109642	2110613	972	reverse	9.2	9.2	0.681116	NC_002505	6.38861e-10	2.15631e-09		VC1956	lytic murein transglycosylase	GeneID:2613460	NP_231590.1	423.02
pheS CDS	1296440	1297423	984	forward	9.1	-9.1	-1.03401	NC_002505	7.26914e-10	2.4511e-09	pheS	VC1219	phenylalanyl-tRNA synthetase subunit alpha	GeneID:2614656	NP_230864.1	152.721
hypothetical protein CDS	1134	3110	1977	forward	9.1	9.1	0.613025	NC_002506	7.33525e-10	2.47097e-09		VCA0002	hypothetical protein	GeneID:2612528	NP_232403.1	715.499
tRNA (uracil-5-)-methyltransferase CDS	143863	144972	1110	reverse	9.1	9.1	1.14533	NC_002505	7.50952e-10	2.5272e-09		VC0154	tRNA (uracil-5-)-methyltransferase	GeneID:2612955	NP_229812.1	112.105
glucose-6-phosphate 1-dehydrogenase CDS	850221	851726	1506	forward	9.1	9.1	0.869014	NC_002506	7.60957e-10	2.55836e-09		VCA0896	glucose-6-phosphate 1-dehydrogenase	GeneID:2612623	NP_233281.1	198.848
vibriobactin-specific isochorismate synthase CDS	828821	830008	1188	reverse	9.1	9.1	2.55445	NC_002505	7.67203e-10	2.57684e-09		VC0773	vibriobactin-specific isochorismate synthase	GeneID:2615316	NP_230422.1	29.2548
rpoZ CDS	2880672	2880944	273	forward	9.1	-9.1	-1.09428	NC_002505	8.45661e-10	2.83759e-09	rpoZ	VC2709	DNA-directed RNA polymerase subunit omega	GeneID:2615537	NP_232336.1	166.45
DNA-binding transcriptional regulator IlvY CDS	156407	157303	897	reverse	9.1	9.1	1.4742	NC_002505	8.55974e-10	2.86939e-09		VC0161	DNA-binding transcriptional regulator IlvY	GeneID:2614428	NP_229818.1	73.9833
hypothetical protein CDS	396521	396790	270	forward	9.1	9.1	2.67375	NC_002505	8.71246e-10	2.91774e-09		VC0383	hypothetical protein	GeneID:2615026	NP_230037.1	21.9716
glpT CDS	151333	152691	1359	reverse	9	-9	-1.11326	NC_002506	8.99904e-10	3.01078e-09	glpT	VCA0137	sn-glycerol-3-phosphate transporter	GeneID:2612732	NP_232537.2	236.128
glycerol-3-phosphate acyltransferase PlsY CDS	557197	557823	627	reverse	9	9	0.78993	NC_002505	9.06226e-10	3.02898e-09		VC0523	glycerol-3-phosphate acyltransferase PlsY	GeneID:2615814	NP_230174.1	240.215
hypothetical protein CDS	1234157	1234894	738	reverse	9	-9	-1.18099	NC_002505	9.6727e-10	3.22987e-09		VC1162	hypothetical protein	GeneID:2614595	NP_230807.1	126.649
hypothetical protein CDS	2408571	2409929	1359	reverse	9	-9	-0.816692	NC_002505	1.0057e-09	3.35495e-09		VC2253	hypothetical protein	GeneID:2613175	NP_231884.1	270.118
hypothetical protein CDS	1527205	1528050	846	forward	9	-9	-1.89523	NC_002505	1.01717e-09	3.3899e-09		VC1429	hypothetical protein	GeneID:2614061	NP_231072.1	53.8694
MerR family transcriptional regulator CDS	1039893	1040312	420	forward	9	9	1.47842	NC_002505	1.03476e-09	3.44519e-09		VC0974	MerR family transcriptional regulator	GeneID:2614227	NP_230621.1	64.0436
hypothetical protein CDS	1321865	1322764	900	reverse	9	-9	-1.18469	NC_002505	1.03601e-09	3.44602e-09		VC1250	hypothetical protein	GeneID:2614687	NP_230895.1	137.646
5-carboxymethyl-2-hydroxymuconate delta-isomerase CDS	2836660	2837010	351	reverse	9	-9	-2.31627	NC_002505	1.04382e-09	3.46862e-09		VC2669	5-carboxymethyl-2-hydroxymuconate delta-isomerase	GeneID:2615497	NP_232297.1	40.7784
hemagglutinin associated protein CDS	400356	401048	693	forward	9	-9	-1.99908	NC_002506	1.11177e-09	3.69085e-09		VCA0447	hemagglutinin associated protein	GeneID:2611936	NP_232841.1	48.3065
ATP synthase F0F1 subunit delta CDS	2954030	2954563	534	reverse	8.9	8.9	0.519999	NC_002505	1.14526e-09	3.79838e-09		VC2767	ATP synthase F0F1 subunit delta	GeneID:2614944	NP_232393.1	2770.87
HlyD family secretion protein CDS	1033253	1034698	1446	forward	8.9	8.9	0.744249	NC_002506	1.15745e-09	3.83511e-09		VCA1080	HlyD family secretion protein	GeneID:2611964	NP_233461.1	287.837
MSHA biogenesis protein MshL CDS	427707	429386	1680	forward	8.9	-8.9	-0.666352	NC_002505	1.31823e-09	4.36361e-09		VC0402	MSHA biogenesis protein MshL	GeneID:2614087	NP_230056.1	430.857
nhaA CDS	1750016	1751164	1149	reverse	8.9	8.9	1.29689	NC_002505	1.32309e-09	4.3755e-09	nhaA	VC1627	pH-dependent sodium/proton antiporter	GeneID:2613882	NP_231264.1	88.7874
hexapaptide repeat-containing transferase CDS	242638	243204	567	reverse	8.9	8.9	1.03021	NC_002505	1.34307e-09	4.43731e-09		VC0238	hexapaptide repeat-containing transferase	GeneID:2614849	NP_229895.1	142.975
TCP pilus virulence regulatory protein CDS	899896	900726	831	forward	8.9	-8.9	-3.82689	NC_002505	1.38917e-09	4.58518e-09		VC0838	TCP pilus virulence regulatory protein	GeneID:2614505	NP_230486.1	33.3496
MutT/nudix family protein CDS	530597	531157	561	reverse	8.8	-8.8	-3.35998	NC_002506	1.44537e-09	4.76612e-09		VCA0592	MutT/nudix family protein	GeneID:2612549	NP_232982.1	186.306
AraC family transcriptional regulator CDS	252511	253587	1077	reverse	8.8	8.8	1.54123	NC_002506	1.59337e-09	5.2491e-09		VCA0231	AraC family transcriptional regulator	GeneID:2612478	NP_232630.1	48.9009
hypothetical protein CDS	26653	27381	729	forward	8.8	8.8	1.29631	NC_002506	1.59974e-09	5.26504e-09		VCA0021	hypothetical protein	GeneID:2612522	NP_232422.1	72.7835
hypothetical protein CDS	270697	271935	1239	reverse	8.8	-8.8	-1.12123	NC_002505	1.69797e-09	5.58297e-09		VC0265	hypothetical protein	GeneID:2614471	NP_229921.1	125.93
alkaline serine protease CDS	147278	148885	1608	reverse	8.8	-8.8	-1.32701	NC_002505	1.75953e-09	5.77988e-09		VC0157	alkaline serine protease	GeneID:2614886	NP_229814.1	100.581
biotin synthesis protein BioC CDS	1184144	1184947	804	forward	8.7	-8.7	-1.66889	NC_002505	1.81343e-09	5.95123e-09		VC1114	biotin synthesis protein BioC	GeneID:2614384	NP_230759.2	67.8365
3-deoxy-manno-octulosonate cytidylyltransferase CDS	2019953	2020711	759	reverse	8.7	-8.7	-1.13846	NC_002505	1.82495e-09	5.98331e-09		VC1875	3-deoxy-manno-octulosonate cytidylyltransferase	GeneID:2613629	NP_231509.1	120.669
dinG CDS	1994271	1996346	2076	forward	8.7	-8.7	-1.60637	NC_002505	1.88401e-09	6.17106e-09	dinG	VC1855	ATP-dependent DNA helicase DinG	GeneID:2613609	NP_231489.2	71.4134
heme exporter protein C CDS	2211153	2211905	753	reverse	8.7	-8.7	-1.41289	NC_002505	1.89971e-09	6.21657e-09		VC2055	heme exporter protein C	GeneID:2613435	NP_231687.1	80.4678
hypothetical protein CDS	189226	190182	957	reverse	8.7	-8.7	-1.12067	NC_002506	1.93382e-09	6.32218e-09		VCA0172	hypothetical protein	GeneID:2611883	NP_232572.1	137.482
tryptophan synthase subunit beta CDS	1243054	1244244	1191	reverse	8.7	-8.7	-1.01432	NC_002505	2.06297e-09	6.73798e-09		VC1170	tryptophan synthase subunit beta	GeneID:2614603	NP_230815.1	157.406
toxin co-regulated pilus biosynthesis protein H CDS	889496	889906	411	forward	8.7	-8.7	-0.776256	NC_002505	2.13684e-09	6.97264e-09		VC0827	toxin co-regulated pilus biosynthesis protein H	GeneID:2614494	NP_230475.1	387.102
secD CDS	631637	633475	1839	reverse	8.6	8.6	0.955636	NC_002506	2.24269e-09	7.31109e-09	secD	VCA0693	preprotein translocase subunit SecD	GeneID:2612132	NP_233080.1	144.53
4-amino-4-deoxychorismate lyase CDS	2171894	2172697	804	reverse	8.6	8.6	1.0503	NC_002505	2.29311e-09	7.46835e-09		VC2018	4-amino-4-deoxychorismate lyase	GeneID:2613397	NP_231652.2	129.79
sensor histidine kinase CDS	1402325	1403647	1323	reverse	8.6	-8.6	-1.24675	NC_002505	2.40648e-09	7.83019e-09		VC1319	sensor histidine kinase	GeneID:2614773	NP_230963.1	100.615
hypothetical protein CDS	2150146	2150433	288	reverse	8.6	-8.6	-1.8589	NC_002505	2.43357e-09	7.91082e-09		VC1996	hypothetical protein	GeneID:2613500	NP_231630.1	51.9712
hypothetical protein CDS	176056	176997	942	reverse	8.6	8.6	1.60611	NC_002506	2.45153e-09	7.96169e-09		VCA0159	hypothetical protein	GeneID:2612390	NP_232559.1	53.5239
single-stranded DNA-binding protein CDS	422614	423147	534	forward	8.6	8.6	0.589456	NC_002505	2.572e-09	8.34504e-09		VC0397	single-stranded DNA-binding protein	GeneID:2614994	NP_230051.1	468.657
ribosomal large subunit pseudouridine synthase C CDS	2179885	2180832	948	reverse	8.6	8.6	0.828856	NC_002505	2.67606e-09	8.67447e-09		VC2028	ribosomal large subunit pseudouridine synthase C	GeneID:2613407	NP_231662.1	215.966
mutL CDS	367072	369033	1962	forward	8.6	-8.6	-0.773418	NC_002505	2.67895e-09	8.67565e-09	mutL	VC0345	DNA mismatch repair protein	GeneID:2615058	NP_229999.1	260.215
hypothetical protein CDS	2213658	2214161	504	reverse	8.6	8.6	0.68838	NC_002505	2.69861e-09	8.7311e-09		VC2058	hypothetical protein	GeneID:2613438	NP_231690.1	323.15
hypothetical protein CDS	2156731	2157708	978	forward	8.6	8.6	1.37507	NC_002505	2.76148e-09	8.9261e-09		VC2004	hypothetical protein	GeneID:2613508	NP_231638.1	62.8214
fieF CDS	2858008	2858916	909	reverse	8.5	-8.5	-1.38416	NC_002505	2.85509e-09	9.22002e-09	fieF	VC2690	ferrous iron efflux protein F	GeneID:2615518	NP_232318.1	82.7412
hypothetical protein CDS	720674	722107	1434	reverse	8.5	8.5	1.09833	NC_002506	2.85783e-09	9.22019e-09		VCA0779	hypothetical protein	GeneID:2612690	NP_233165.1	108.978
ribonuclease activity regulator protein RraA CDS	2839613	2840128	516	reverse	8.5	-8.5	-0.609163	NC_002505	3.01561e-09	9.7201e-09		VC2672	ribonuclease activity regulator protein RraA	GeneID:2615500	NP_232300.1	599.125
hypothetical protein CDS	46682	47104	423	reverse	8.5	-8.5	-2.3243	NC_002506	3.17368e-09	1.022e-08		VCA0039	hypothetical protein	GeneID:2612422	NP_232440.1	37.5636
hypothetical protein CDS	2550614	2552236	1623	forward	8.5	-8.5	-1.2544	NC_002505	3.18042e-09	1.02322e-08		VC2386	hypothetical protein	GeneID:2613055	NP_232016.1	130.145
xanthine-guanine phosphoribosyltransferase CDS	2431382	2431846	465	reverse	8.5	-8.5	-1.44627	NC_002505	3.27576e-09	1.052e-08		VC2277	xanthine-guanine phosphoribosyltransferase	GeneID:2613199	NP_231908.1	82.1435
hypothetical protein CDS	735535	735876	342	forward	8.5	8.5	1.37125	NC_002505	3.27601e-09	1.052e-08		VC0688	hypothetical protein	GeneID:2615477	NP_230337.1	62.0893
ribB CDS	1010684	1011340	657	reverse	8.5	8.5	1.60481	NC_002506	3.27962e-09	1.05217e-08	ribB	VCA1060	3,4-dihydroxy-2-butanone-4-phosphate synthase	GeneID:2612048	NP_233442.1	43.9872
hypothetical protein CDS	1118454	1119002	549	forward	8.5	8.5	3.27167	NC_002505	3.33958e-09	1.07041e-08		VC1048	hypothetical protein	GeneID:2614318	NP_230693.1	627.611
LysR family transcriptional regulator CDS	1480565	1481515	951	reverse	8.5	8.5	1.62966	NC_002505	3.40165e-09	1.08929e-08		VC1390	LysR family transcriptional regulator	GeneID:2614022	NP_231034.1	50.456
surE CDS	562313	563104	792	forward	8.5	-8.5	-1.05132	NC_002505	3.46918e-09	1.10988e-08	surE	VC0531	5'-nucleotidase SurE	GeneID:2615200	NP_230182.1	135.389
dsDNA-mimic protein CDS	1283779	1284099	321	reverse	8.5	8.5	0.716468	NC_002505	3.51028e-09	1.12198e-08		VC1208	dsDNA-mimic protein	GeneID:2614641	NP_230853.1	347.445
hypothetical protein CDS	1028244	1029383	1140	forward	8.5	-8.5	-0.538387	NC_002506	3.52581e-09	1.1259e-08		VCA1075	hypothetical protein	GeneID:2611981	NP_233456.1	651.265
ribosome-associated GTPase CDS	359871	361034	1164	reverse	8.4	8.4	0.685478	NC_002505	3.65763e-09	1.16691e-08		VC0340	ribosome-associated GTPase	GeneID:2615076	NP_229994.1	304.125
GGDEF family protein CDS	1294549	1295667	1119	forward	8.4	-8.4	-0.893899	NC_002505	3.68871e-09	1.17573e-08		VC1216	GGDEF family protein	GeneID:2614653	NP_230861.1	185.316
hypothetical protein CDS	183476	183946	471	forward	8.4	8.4	0.949863	NC_002505	3.70369e-09	1.17941e-08		VC0181	hypothetical protein	GeneID:2614172	NP_229838.1	138.849
site-specific DNA-methyltransferase CDS	214574	215725	1152	forward	8.4	8.4	0.798218	NC_002506	3.79876e-09	1.20857e-08		VCA0198	site-specific DNA-methyltransferase	GeneID:2612366	NP_232598.1	212.045
PTS system mannitol-specific transporter subunitIIABC CDS	994881	996830	1950	forward	8.4	-8.4	-1.27234	NC_002506	4.00172e-09	1.27196e-08		VCA1045	PTS system mannitol-specific transporter subunitIIABC	GeneID:2612120	NP_233427.1	100.576
hypothetical protein CDS	568278	568793	516	reverse	8.4	-8.4	-2.11558	NC_002506	4.04405e-09	1.28423e-08		VCA0631	hypothetical protein	GeneID:2612940	NP_233020.1	47.1697
hypothetical protein CDS	2039841	2040380	540	reverse	8.4	-8.4	-0.908627	NC_002505	4.07545e-09	1.29301e-08		VC1892	hypothetical protein	GeneID:2613521	NP_231526.1	504.495
cyaA CDS	116053	118584	2532	forward	8.4	-8.4	-0.579561	NC_002505	4.42152e-09	1.40151e-08	cyaA	VC0122	adenylate cyclase	GeneID:2612962	NP_229781.1	630.058
quinol oxidase subunit II CDS	1681274	1682266	993	reverse	8.4	8.4	1.89584	NC_002505	4.43462e-09	1.40437e-08		VC1570	quinol oxidase subunit II	GeneID:2613949	NP_231210.1	42.3553
hypothetical protein CDS	133431	133760	330	reverse	8.3	8.3	1.71298	NC_002505	4.92063e-09	1.55684e-08		VC0140	hypothetical protein	GeneID:2615773	NP_229798.1	41.7057
small protein A CDS	916215	916625	411	reverse	8.3	-8.3	-1.36343	NC_002505	4.9398e-09	1.56147e-08		VC0851	small protein A	GeneID:2614518	NP_230498.1	87.8896
hypothetical protein CDS	1856575	1857423	849	forward	8.3	-8.3	-1.55552	NC_002505	5.05693e-09	1.59702e-08		VC1718	hypothetical protein	GeneID:2613723	NP_231354.1	65.9621
AraC family transcriptional regulator CDS	1334129	1335028	900	reverse	8.3	8.3	1.2222	NC_002505	5.41261e-09	1.70778e-08		VC1260	AraC family transcriptional regulator	GeneID:2614697	NP_230905.1	80.8784
sensor histidine kinase/response regulator LuxN CDS	454734	456794	2061	forward	8.3	-8.3	-0.928692	NC_002506	5.52281e-09	1.74095e-08		VCA0522	sensor histidine kinase/response regulator LuxN	GeneID:2612235	NP_232913.1	179.794
preprotein translocase subunit SecB CDS	2824274	2824738	465	reverse	8.2	-8.2	-0.584568	NC_002505	5.87134e-09	1.84912e-08		VC2653	preprotein translocase subunit SecB	GeneID:2615670	NP_232281.1	747.237
hypothetical protein CDS	415806	417599	1794	reverse	8.2	8.2	0.917865	NC_002505	6.19335e-09	1.94875e-08		VC0393	hypothetical protein	GeneID:2614990	NP_230047.1	194.708
glutathione synthetase CDS	496898	497854	957	reverse	8.2	8.2	0.628121	NC_002505	6.28974e-09	1.97727e-08		VC0468	glutathione synthetase	GeneID:2615130	NP_230122.1	472.786
hypothetical protein CDS	2563455	2563928	474	forward	8.2	8.2	1.04745	NC_002505	6.53213e-09	2.05159e-08		VC2395	hypothetical protein	GeneID:2613064	NP_232025.1	101.885
DNA polymerase III subunit psi CDS	700767	701174	408	forward	8.2	-8.2	-1.88804	NC_002505	6.933e-09	2.1755e-08		VC0656	DNA polymerase III subunit psi	GeneID:2615446	NP_230305.1	48.5418
AsnC family transcriptional regulator CDS	1017946	1018428	483	reverse	8.2	-8.2	-1.43044	NC_002506	7.0561e-09	2.21211e-08		VCA1068	AsnC family transcriptional regulator	GeneID:2612008	NP_233450.1	75.4911
Fis family transcriptional regulator CDS	1636715	1638169	1455	reverse	8.1	-8.1	-1.27874	NC_002505	7.47718e-09	2.34199e-08		VC1522	Fis family transcriptional regulator	GeneID:2613901	NP_231162.1	89.206
sigma-54 modulation protein CDS	2713398	2713685	288	forward	8.1	-8.1	-0.720531	NC_002505	7.69805e-09	2.40897e-08		VC2530	sigma-54 modulation protein	GeneID:2615193	NP_232158.1	434.932
vibriobactin synthase component D CDS	836438	837223	786	forward	8.1	8.1	1.71402	NC_002505	7.71742e-09	2.41284e-08		VC0780	vibriobactin synthase component D	GeneID:2615323	NP_230429.1	40.5668
purine-binding chemotaxis protein CheW CDS	2214137	2214661	525	reverse	8.1	8.1	0.570237	NC_002505	7.79479e-09	2.43481e-08		VC2059	purine-binding chemotaxis protein CheW	GeneID:2613439	NP_231691.1	709.962
hemH CDS	1051253	1052227	975	forward	8.1	8.1	0.918524	NC_002505	7.8074e-09	2.43653e-08	hemH	VC0987	ferrochelatase	GeneID:2614240	NP_230633.1	141.099
peroxiredoxin family protein/glutaredoxin CDS	2809306	2810049	744	forward	8.1	8.1	3.76513	NC_002505	7.90781e-09	2.46563e-08		VC2637	peroxiredoxin family protein/glutaredoxin	GeneID:2615654	NP_232265.1	335.638
RTX toxin RtxA CDS	1550108	1563784	13677	forward	8.1	8.1	0.637036	NC_002505	8.67935e-09	2.702e-08		VC1451	RTX toxin RtxA	GeneID:2613957	NP_231094.1	1148.34
hypothetical protein CDS	1991934	1992608	675	reverse	8.1	-8.1	-0.997238	NC_002505	8.68162e-09	2.702e-08		VC1853	hypothetical protein	GeneID:2613607	NP_231487.1	167.479
hypothetical protein CDS	683351	683806	456	forward	8.1	8.1	0.887658	NC_002505	8.70079e-09	2.70551e-08		VC0641	hypothetical protein	GeneID:2615431	NP_230290.1	144.746
hypothetical protein CDS	277002	278060	1059	reverse	8	-8	-1.18066	NC_002505	9.16928e-09	2.84861e-08		VC0271	hypothetical protein	GeneID:2614477	NP_229927.1	185.163
hypothetical protein CDS	53497	53637	141	forward	8	8	0.76106	NC_002505	9.27724e-09	2.87955e-08		VC0059	hypothetical protein	GeneID:2614446	NP_229718.1	264.552
molybdopterin biosynthesis MoeA protein CDS	552038	553273	1236	forward	8	-8	-1.06912	NC_002506	9.34731e-09	2.89868e-08		VCA0617	molybdopterin biosynthesis MoeA protein	GeneID:2612592	NP_233006.2	128.563
cold shock transcriptional regulator CspA CDS	184257	184469	213	forward	8	8	0.631448	NC_002506	9.46125e-09	2.93137e-08		VCA0166	cold shock transcriptional regulator CspA	GeneID:2611900	NP_232566.1	922.428
chitinase CDS	2104179	2106719	2541	reverse	8	8	1.15786	NC_002505	9.62126e-09	2.97826e-08		VC1952	chitinase	GeneID:2613456	NP_231586.1	87.5628
murE CDS	2576011	2577549	1539	reverse	8	-8	-0.583627	NC_002505	1.01494e-08	3.13891e-08	murE	VC2406	UDP-N-acetylmuramoylalanyl-D-glutamate--2, 6-diaminopimelate ligase	GeneID:2613075	NP_232036.1	473.914
hypothetical protein CDS	1650858	1651724	867	forward	8	-8	-1.04149	NC_002505	1.03651e-08	3.20273e-08		VC1539	hypothetical protein	GeneID:2613918	NP_231179.1	151.562
hypothetical protein CDS	2793337	2794110	774	reverse	8	8	1.9899	NC_002505	1.0926e-08	3.37303e-08		VC2622	hypothetical protein	GeneID:2615639	NP_232250.1	29.8876
galactose/methyl galaxtoside transporter ATP-binding protein CDS	1410224	1411768	1545	forward	7.9	7.9	1.40977	NC_002505	1.13141e-08	3.48971e-08		VC1327	galactose/methyl galaxtoside transporter ATP-binding protein	GeneID:2614781	NP_230971.1	57.9121
ABC transporter ATP-binding protein CDS	726215	726892	678	reverse	7.9	7.9	1.34339	NC_002506	1.15695e-08	3.56527e-08		VCA0782	ABC transporter ATP-binding protein	GeneID:2612661	NP_233168.1	57.8195
chaperone CDS	1477679	1479031	1353	forward	7.9	7.9	1.37244	NC_002505	1.17795e-08	3.62673e-08		VC1386	chaperone	GeneID:2614840	NP_231030.1	58.026
trkA CDS	40560	41936	1377	reverse	7.9	-7.9	-0.781031	NC_002505	1.19001e-08	3.66059e-08	trkA	VC0043	potassium transporter peripheral membrane protein	GeneID:2614413	NP_229702.1	228.281
D,D-carboxypeptidase-like protein CDS	2304326	2305075	750	forward	7.9	-7.9	-1.0648	NC_002505	1.22105e-08	3.75271e-08		VC2153	D,D-carboxypeptidase-like protein	GeneID:2613289	NP_231784.1	149.874
DNA polymerase III subunit beta CDS	8873	9973	1101	forward	7.9	-7.9	-0.851447	NC_002505	1.24674e-08	3.82825e-08		VC0013	DNA polymerase III subunit beta	GeneID:2615703	NP_062597.1	260.974
membrane protein GlpM CDS	569315	569665	351	reverse	7.9	-7.9	-2.32555	NC_002506	1.24946e-08	3.83316e-08		VCA0633	membrane protein GlpM	GeneID:2612938	NP_233022.1	34.8753
hypothetical protein CDS	1649994	1650335	342	reverse	7.9	7.9	0.735862	NC_002505	1.25691e-08	3.85257e-08		VC1538	hypothetical protein	GeneID:2613917	NP_231178.2	259.466
sulfate transport protein CysZ CDS	1033261	1034013	753	reverse	7.9	-7.9	-1.17328	NC_002505	1.33784e-08	4.09698e-08		VC0969	sulfate transport protein CysZ	GeneID:2614222	NP_230616.1	106.995
tryptophanyl-tRNA synthetase CDS	2794267	2795283	1017	reverse	7.9	-7.9	-1.07533	NC_002505	1.34686e-08	4.12094e-08		VC2623	tryptophanyl-tRNA synthetase	GeneID:2615640	NP_232251.2	190.521
hypothetical protein CDS	887418	888356	939	forward	7.9	-7.9	-1.21814	NC_002506	1.35513e-08	4.14254e-08		VCA0936	hypothetical protein	GeneID:2612606	NP_233321.1	95.3519
tRNA-dihydrouridine synthase A CDS	394329	395312	984	forward	7.9	7.9	1.18288	NC_002505	1.37564e-08	4.20152e-08		VC0379	tRNA-dihydrouridine synthase A	GeneID:2615022	NP_230033.1	90.1349
hypothetical protein CDS	2389365	2390102	738	reverse	7.9	-7.9	-0.895473	NC_002505	1.40826e-08	4.29733e-08		VC2235	hypothetical protein	GeneID:2613157	NP_231866.1	183.485
hypothetical protein CDS	969825	971684	1860	forward	7.8	-7.8	-0.838014	NC_002506	1.41594e-08	4.31633e-08		VCA1023	hypothetical protein	GeneID:2612435	NP_233407.1	220.626
AcrB/AcrD/AcrF family transporter CDS	1892430	1895480	3051	forward	7.8	-7.8	-0.596761	NC_002505	1.417e-08	4.31633e-08		VC1757	AcrB/AcrD/AcrF family transporter	GeneID:2613762	NP_231393.1	477.344
ROK family protein CDS	275674	276654	981	forward	7.8	7.8	0.836021	NC_002505	1.44291e-08	4.39136e-08		VC0270	ROK family protein	GeneID:2614476	NP_229926.1	211.802
hypothetical protein CDS	108299	109855	1557	reverse	7.8	-7.8	-1.00472	NC_002506	1.54229e-08	4.68964e-08		VCA0101	hypothetical protein	GeneID:2612649	NP_232502.1	158.143
thioredoxin CDS	317772	318098	327	forward	7.8	7.8	0.580747	NC_002505	1.55523e-08	4.72482e-08		VC0306	thioredoxin	GeneID:2614976	NP_229961.1	737.516
prfA CDS	2323770	2324858	1089	reverse	7.8	-7.8	-0.753394	NC_002505	1.61593e-08	4.90489e-08	prfA	VC2179	peptide chain release factor 1	GeneID:2613315	NP_231810.1	295.423
TetR family transcriptional regulator CDS	351596	352324	729	forward	7.8	7.8	0.879214	NC_002505	1.64531e-08	4.98966e-08		VC0333	TetR family transcriptional regulator	GeneID:2615069	NP_229987.1	144.055
hypothetical protein CDS	863289	865058	1770	forward	7.8	7.8	1.0366	NC_002505	1.65004e-08	4.99958e-08		VC0809	hypothetical protein	GeneID:2615352	NP_230458.1	137.037
hypothetical protein CDS	784588	785364	777	reverse	7.8	-7.8	-0.880923	NC_002505	1.68094e-08	5.08872e-08		VC0728	hypothetical protein	GeneID:2615737	NP_230377.1	229.644
hypothetical protein CDS	1631247	1631723	477	reverse	7.8	-7.8	-1.33692	NC_002505	1.77447e-08	5.36715e-08		VC1518	hypothetical protein	GeneID:2613897	NP_231158.1	79.9362
hypothetical protein CDS	1794393	1794659	267	reverse	7.7	7.7	1.39818	NC_002505	1.78838e-08	5.40445e-08		VC1662	hypothetical protein	GeneID:2613793	NP_231298.1	54.9741
asnB CDS	1054961	1056625	1665	reverse	7.7	-7.7	-0.63713	NC_002505	1.81958e-08	5.49391e-08	asnB	VC0991	asparagine synthetase B	GeneID:2614244	NP_230637.1	384.786
DNA methylase HsdM CDS	1913628	1916009	2382	reverse	7.7	-7.7	-0.803364	NC_002505	1.88875e-08	5.69775e-08		VC1769	DNA methylase HsdM	GeneID:2613649	NP_231404.1	263.449
hypothetical protein CDS	212001	212549	549	reverse	7.7	-7.7	-3.34706	NC_002506	1.89356e-08	5.70726e-08		VCA0195	hypothetical protein	GeneID:2612373	NP_232595.1	24.3084
anti-RNA polymerase sigma 70 factor CDS	348820	349314	495	reverse	7.7	7.7	0.500084	NC_002505	2.15141e-08	6.47472e-08		VC0330	anti-RNA polymerase sigma 70 factor	GeneID:2615096	NP_229984.1	601.69
sensory box/GGDEF family protein CDS	890253	891218	966	forward	7.7	7.7	1.00934	NC_002506	2.15196e-08	6.47472e-08		VCA0939	sensory box/GGDEF family protein	GeneID:2612573	NP_233323.1	131.046
hypothetical protein CDS	1300556	1300792	237	reverse	7.7	7.7	0.931799	NC_002505	2.15479e-08	6.47756e-08		VC1223	hypothetical protein	GeneID:2614660	NP_230868.1	123.846
LysR family transcriptional regulator CDS	478273	479178	906	forward	7.7	-7.7	-1.3858	NC_002506	2.16241e-08	6.4948e-08		VCA0542	LysR family transcriptional regulator	GeneID:2612224	NP_232932.1	81.79
leader peptidase TcpJ CDS	900726	901487	762	forward	7.7	-7.7	-5.66684	NC_002505	2.21631e-08	6.65086e-08		VC0839	leader peptidase TcpJ	GeneID:2614506	NP_230487.1	20.5515
DNA-binding transcriptional regulator AsnC CDS	70975	71436	462	reverse	7.7	-7.7	-1.34288	NC_002505	2.22174e-08	6.66135e-08		VC0071	DNA-binding transcriptional regulator AsnC	GeneID:2612951	NP_229730.1	82.3714
response regulator CDS	1226418	1226963	546	reverse	7.6	-7.6	-1.42126	NC_002505	2.44858e-08	7.33506e-08		VC1155	response regulator	GeneID:2614588	NP_230800.1	68.9053
cysteine synthase/cystathionine beta-synthase family protein CDS	1128900	1129967	1068	reverse	7.6	-7.6	-1.74518	NC_002505	2.49505e-08	7.46775e-08		VC1061	cysteine synthase/cystathionine beta-synthase family protein	GeneID:2614331	NP_230706.1	49.2511
ssDNA exonuclease RecJ CDS	2590808	2592547	1740	reverse	7.6	-7.6	-1.00162	NC_002505	2.54882e-08	7.62206e-08		VC2417	ssDNA exonuclease RecJ	GeneID:2613086	NP_232047.2	160.71
argC CDS	2816012	2817013	1002	reverse	7.6	7.6	1.05258	NC_002505	2.57536e-08	7.69473e-08	argC	VC2644	N-acetyl-gamma-glutamyl-phosphate reductase	GeneID:2615661	NP_232272.2	101.405
tolC CDS	2610550	2611866	1317	forward	7.6	-7.6	-0.412505	NC_002505	2.81589e-08	8.40609e-08	tolC	VC2436	outer membrane channel protein	GeneID:2612978	NP_232066.1	1573.83
ATP-dependent RNA helicase DbpA CDS	2746119	2747501	1383	reverse	7.5	7.5	1.23595	NC_002505	2.87196e-08	8.56603e-08		VC2564	ATP-dependent RNA helicase DbpA	GeneID:2615581	NP_232192.1	82.1395
3-oxoacyl-ACP synthase III CDS	695581	696669	1089	reverse	7.5	-7.5	-1.45085	NC_002506	2.97788e-08	8.87423e-08		VCA0751	3-oxoacyl-ACP synthase III	GeneID:2611892	NP_233137.2	81.7914
hypothetical protein CDS	1834104	1834400	297	forward	7.5	-7.5	-1.5232	NC_002505	2.99616e-08	8.92097e-08		VC1702	hypothetical protein	GeneID:2613707	NP_231338.1	62.4729
hypothetical protein CDS	536876	537103	228	reverse	7.5	7.5	1.22196	NC_002505	3.05314e-08	9.08276e-08		VC0504	hypothetical protein	GeneID:2615796	NP_230155.1	69.2121
upp CDS	2379749	2380375	627	reverse	7.5	-7.5	-0.836266	NC_002505	3.05744e-08	9.08769e-08	upp	VC2225	uracil phosphoribosyltransferase	GeneID:2613265	NP_231856.1	200.777
hypothetical protein CDS	13876	14367	492	forward	7.5	7.5	1.31333	NC_002505	3.09359e-08	9.18719e-08		VC0015a	hypothetical protein	GeneID:16691851	YP_008474262.1	59.3405
hypothetical protein CDS	2270321	2270584	264	reverse	7.5	7.5	1.31316	NC_002505	3.19785e-08	9.48861e-08		VC2112	hypothetical protein	GeneID:2613368	NP_231743.1	66.7951
hypothetical protein CDS	2009366	2010394	1029	forward	7.5	-7.5	-1.06809	NC_002505	3.22894e-08	9.57259e-08		VC1867	hypothetical protein	GeneID:2613621	NP_231501.1	123.822
N-acetylglucosamine repressor CDS	1058502	1059716	1215	reverse	7.5	-7.5	-0.675682	NC_002505	3.24138e-08	9.60119e-08		VC0993	N-acetylglucosamine repressor	GeneID:2614246	NP_230639.1	330.472
acetyl-CoA acetyltransferase CDS	628104	629309	1206	reverse	7.5	-7.5	-2.50987	NC_002506	3.25564e-08	9.63511e-08		VCA0690	acetyl-CoA acetyltransferase	GeneID:2612148	NP_233078.1	29.3361
transposase OrfAB subunit B CDS	735771	736643	873	reverse	7.5	7.5	1.21705	NC_002506	3.36064e-08	9.93731e-08		VCA0791	transposase OrfAB subunit B	GeneID:2612239	NP_233177.1	67.4368
hypothetical protein CDS	2622151	2622759	609	forward	7.5	-7.5	-1.20759	NC_002505	3.45669e-08	1.02125e-07		VC2443	hypothetical protein	GeneID:2612985	NP_232072.1	101.035
phosphoglycerate transport regulatory protein PgtC CDS	648171	649493	1323	reverse	7.5	7.5	1.43324	NC_002506	3.50924e-08	1.03589e-07		VCA0706	phosphoglycerate transport regulatory protein PgtC	GeneID:2612061	NP_233093.1	55.8403
minC CDS	2111116	2111778	663	forward	7.4	-7.4	-1.27553	NC_002505	3.59534e-08	1.06039e-07	minC	VC1959	septum formation inhibitor	GeneID:2613463	NP_231593.1	81.4551
hypothetical protein CDS	70602	70886	285	forward	7.4	-7.4	-1.54509	NC_002505	3.68015e-08	1.08427e-07		VC0070	hypothetical protein	GeneID:2612950	NP_229729.1	59.0048
dapA CDS	2306459	2307337	879	reverse	7.4	-7.4	-0.424471	NC_002505	3.6826e-08	1.08427e-07	dapA	VC2157	4-hydroxy-tetrahydrodipicolinate synthase	GeneID:2613293	NP_231788.1	1315.25
major outer membrane lipoprotein CDS	66526	66774	249	reverse	7.4	7.4	0.477536	NC_002506	3.77814e-08	1.11144e-07		VCA0059	major outer membrane lipoprotein	GeneID:2612123	NP_232460.2	5995.09
4-methyl-5(B-hydroxyethyl)-thiazole monophosphate biosynthesis protein CDS	2459650	2460267	618	forward	7.4	7.4	1.25932	NC_002505	3.96626e-08	1.16579e-07		VC2308	4-methyl-5(B-hydroxyethyl)-thiazole monophosphate biosynthesis protein	GeneID:2613104	NP_231939.1	63.449
beta-N-acetylhexosaminidase CDS	2371485	2374136	2652	reverse	7.4	7.4	0.891677	NC_002505	4.01368e-08	1.17872e-07		VC2217	beta-N-acetylhexosaminidase	GeneID:2613256	NP_231848.1	147.167
serine protease CDS	1274131	1275342	1212	forward	7.4	-7.4	-1.47486	NC_002505	4.02718e-08	1.18167e-07		VC1200	serine protease	GeneID:2614633	NP_230845.1	74.257
hypothetical protein CDS	1408099	1408581	483	reverse	7.4	7.4	1.53705	NC_002505	4.14022e-08	1.2138e-07		VC1323	hypothetical protein	GeneID:2614777	NP_230967.1	39.7845
nitrogen regulatory protein P-II CDS	2393498	2393842	345	reverse	7.4	-7.4	-0.907293	NC_002505	4.38335e-08	1.28399e-07		VC2239	nitrogen regulatory protein P-II	GeneID:2613161	NP_231870.1	232.563
hypothetical protein CDS	241437	242636	1200	reverse	7.3	-7.3	-1.08486	NC_002505	4.47266e-08	1.30903e-07		VC0237	hypothetical protein	GeneID:2614848	NP_229894.1	123.513
hypothetical protein CDS	415268	415582	315	forward	7.3	7.3	1.27264	NC_002506	4.50408e-08	1.31711e-07		VCA0469	hypothetical protein	GeneID:2611844	NP_232861.1	90.724
D-amino acid dehydrogenase small subunit CDS	842367	843632	1266	reverse	7.3	7.3	0.870904	NC_002505	4.69299e-08	1.37118e-07		VC0786	D-amino acid dehydrogenase small subunit	GeneID:2615329	NP_230435.1	154.18
23S rRNA pseudouridylate synthase B CDS	1250862	1251827	966	forward	7.3	7.3	0.713865	NC_002505	4.70948e-08	1.37483e-07		VC1179	23S rRNA pseudouridylate synthase B	GeneID:2614612	NP_230824.1	221.934
S-adenosylmethionine synthetase CDS	500170	501327	1158	reverse	7.3	7.3	0.517452	NC_002505	5.05893e-08	1.47559e-07		VC0472	S-adenosylmethionine synthetase	GeneID:2615134	NP_230126.1	501.386
2-octaprenyl-6-methoxyphenyl hydroxylase CDS	2655843	2657051	1209	reverse	7.3	-7.3	-0.757865	NC_002505	5.46393e-08	1.59237e-07		VC2475	2-octaprenyl-6-methoxyphenyl hydroxylase	GeneID:2613017	NP_232104.1	263.46
acetyltransferase-like protein CDS	944367	944990	624	forward	7.3	-7.3	-1.71456	NC_002505	5.4987e-08	1.60115e-07		VC0884	acetyltransferase-like protein	GeneID:2614113	NP_230531.1	52.8435
hypothetical protein CDS	1453647	1454468	822	reverse	7.3	-7.3	-1.27201	NC_002505	5.54167e-08	1.61229e-07		VC1364	hypothetical protein	GeneID:2614818	NP_231008.1	84.0348
spermidine/putrescine ABC transporter substrate-binding protein CDS	1523041	1524072	1032	reverse	7.2	7.2	0.546973	NC_002505	5.71964e-08	1.66266e-07		VC1425	spermidine/putrescine ABC transporter substrate-binding protein	GeneID:2614057	NP_231068.2	638.629
hypothetical protein CDS	871322	871624	303	forward	7.2	7.2	0.519931	NC_002506	6.19282e-08	1.79869e-07		VCA0919	hypothetical protein	GeneID:2612847	NP_233304.1	587.645
cation transporter E1-E2 family ATPase CDS	2368152	2370899	2748	forward	7.2	7.2	0.58481	NC_002505	6.24459e-08	1.8122e-07		VC2215	cation transporter E1-E2 family ATPase	GeneID:2613254	NP_231846.1	957.34
cytochrome c oxidase subunit CcoQ CDS	1537317	1537481	165	reverse	7.2	-7.2	-1.00119	NC_002505	6.25631e-08	1.81407e-07		VC1440	cytochrome c oxidase subunit CcoQ	GeneID:2614072	NP_231083.1	134.35
hypothetical protein CDS	723771	726218	2448	reverse	7.2	7.2	0.840193	NC_002506	6.71749e-08	1.94615e-07		VCA0781	hypothetical protein	GeneID:2612660	NP_233167.1	145.238
flgB CDS	2346607	2347002	396	reverse	7.2	-7.2	-0.664283	NC_002505	6.73491e-08	1.94955e-07	flgB	VC2200	flagellar basal-body rod protein FlgB	GeneID:2613240	NP_231831.1	377.491
porin CDS	1037891	1038940	1050	forward	7.2	-7.2	-0.73798	NC_002505	6.77127e-08	1.95842e-07		VC0972	porin	GeneID:2614225	NP_230619.1	480.969
hypothetical protein CDS	1022843	1023541	699	reverse	7.2	7.2	0.995208	NC_002506	6.91878e-08	1.9994e-07		VCA1072	hypothetical protein	GeneID:2611994	NP_233454.1	117.339
thioredoxin 2 CDS	696838	697272	435	forward	7.1	7.1	0.872476	NC_002506	7.08169e-08	2.04476e-07		VCA0752	thioredoxin 2	GeneID:2611893	NP_233138.1	139.423
hypothetical protein CDS	162541	163647	1107	reverse	7.1	-7.1	-0.589377	NC_002505	7.10365e-08	2.04938e-07		VC0165	hypothetical protein	GeneID:2612954	NP_229822.1	434.065
phosphoadenosine phosphosulfate reductase CDS	400446	401207	762	forward	7.1	7.1	1.35487	NC_002505	7.21878e-08	2.08085e-07		VC0386	phosphoadenosine phosphosulfate reductase	GeneID:2615029	NP_230040.1	55.1667
multidrug resistance protein CDS	159419	162529	3111	reverse	7.1	-7.1	-0.414114	NC_002505	7.78596e-08	2.24246e-07		VC0164	multidrug resistance protein	GeneID:2612953	NP_229821.1	1312.7
lipB CDS	1009774	1010433	660	reverse	7.1	-7.1	-1.22012	NC_002505	7.86186e-08	2.26243e-07	lipB	VC0944	lipoate-protein ligase B	GeneID:2614164	NP_230591.1	130.585
rfaD CDS	245143	246087	945	reverse	7.1	-7.1	-0.500869	NC_002505	8.11519e-08	2.33337e-07	rfaD	VC0240	ADP-L-glycero-D-mannoheptose-6-epimerase	GeneID:2614708	NP_229897.1	639.066
hypothetical protein CDS	758828	759550	723	forward	7.1	7.1	0.740751	NC_002505	8.13736e-08	2.33779e-07		VC0710	hypothetical protein	GeneID:2615714	NP_230359.1	220.114
hypothetical protein CDS	1003208	1003603	396	reverse	7.1	-7.1	-2.52834	NC_002506	8.34131e-08	2.39438e-07		VCA1053	hypothetical protein	GeneID:2612080	NP_233435.2	27.6953
hypothetical protein CDS	546331	546513	183	forward	7.1	-7.1	-0.783416	NC_002506	8.68718e-08	2.49158e-07		VCA0609	hypothetical protein	GeneID:2612906	NP_232998.1	211.431
hypothetical protein CDS	1585291	1585650	360	reverse	7.1	7.1	0.99251	NC_002505	8.79063e-08	2.51915e-07		VC1479	hypothetical protein	GeneID:2613985	NP_231120.1	100.189
transcriptional regulator CDS	298001	298624	624	forward	7	-7	-0.860983	NC_002506	8.95951e-08	2.56541e-07		VCA0279	transcriptional regulator	GeneID:2612059	NP_232676.1	216.694
hypothetical protein CDS	2911830	2913716	1887	forward	7	7	0.703097	NC_002505	9.05775e-08	2.59138e-07		VC2739	hypothetical protein	GeneID:2614902	NP_232365.1	268.627
hypothetical protein CDS	741616	743292	1677	reverse	7	-7	-1.36956	NC_002505	9.08465e-08	2.59691e-07		VC0694	hypothetical protein	GeneID:2615483	NP_230343.1	70.1772
acetyltransferase CDS	2481493	2482584	1092	reverse	7	-7	-0.656223	NC_002505	9.10371e-08	2.6002e-07		VC2332	acetyltransferase	GeneID:2613128	NP_231963.1	337.148
hypothetical protein CDS	1091951	1092841	891	reverse	7	7	0.787168	NC_002505	9.22498e-08	2.63264e-07		VC1023	hypothetical protein	GeneID:2614293	NP_230668.1	193.079
sensor histidine kinase CDS	468993	470486	1494	forward	7	7	1.03367	NC_002506	9.42697e-08	2.68806e-07		VCA0531	sensor histidine kinase	GeneID:2612682	NP_232922.1	99.8597
MSHA biogenesis protein MshJ CDS	426732	427382	651	forward	7	-7	-1.19648	NC_002505	9.44665e-08	2.69143e-07		VC0400	MSHA biogenesis protein MshJ	GeneID:2614085	NP_230054.1	88.7581
transglycosylase CDS	929947	931539	1593	reverse	7	-7	-1.01373	NC_002505	1.0223e-07	2.9102e-07		VC0866	transglycosylase	GeneID:2614533	NP_230513.1	152.176
erythronate-4-phosphate dehydrogenase CDS	2264806	2265969	1164	reverse	7	-7	-1.19264	NC_002505	1.0695e-07	3.04206e-07		VC2108	erythronate-4-phosphate dehydrogenase	GeneID:2613364	NP_231740.1	95.2449
type IV pilin CDS	534198	534722	525	reverse	7	7	0.79862	NC_002505	1.09019e-07	3.09834e-07		VC0502	type IV pilin	GeneID:2615794	NP_230153.1	172.692
glyceraldehyde-3-phosphate dehydrogenase CDS	1136296	1137297	1002	forward	7	-7	-1.02982	NC_002505	1.09739e-07	3.11623e-07		VC1069	glyceraldehyde-3-phosphate dehydrogenase	GeneID:2614339	NP_230714.1	111.058
methyl-accepting chemotaxis protein CDS	95592	97571	1980	reverse	7	7	0.898938	NC_002505	1.10276e-07	3.1289e-07		VC0098	methyl-accepting chemotaxis protein	GeneID:2615792	NP_229757.1	128.69
hypothetical protein CDS	115891	116037	147	reverse	6.9	6.9	1.14294	NC_002505	1.13319e-07	3.21258e-07		VC0121	hypothetical protein	GeneID:2612961	NP_229780.1	76.8426
ksgA CDS	471723	472571	849	reverse	6.9	6.9	0.646064	NC_002505	1.16274e-07	3.29364e-07	ksgA	VC0443	16S rRNA (adenine(1518)-N(6)/adenine(1519)-N(6))- dimethyltransferase	GeneID:2615775	NP_230097.1	343.222
holA CDS	1016996	1018024	1029	reverse	6.9	-6.9	-0.965183	NC_002505	1.16652e-07	3.30161e-07	holA	VC0953	DNA polymerase III subunit delta	GeneID:2614206	NP_230600.1	123.539
RNA-binding protein CDS	150041	150499	459	reverse	6.9	-6.9	-0.794137	NC_002505	1.19357e-07	3.3754e-07		VC0159	RNA-binding protein	GeneID:2614888	NP_229816.1	210.394
hypothetical protein CDS	1936827	1937522	696	reverse	6.9	6.9	1.58741	NC_002505	1.21298e-07	3.42746e-07		VC1788	hypothetical protein	GeneID:2613668	NP_231423.1	39.6833
hypothetical protein CDS	278705	279439	735	forward	6.9	-6.9	-1.09893	NC_002505	1.21764e-07	3.4378e-07		VC0274	hypothetical protein	GeneID:2614997	NP_229930.1	121.044
sucrose operon repressor ScrR CDS	588792	589784	993	forward	6.9	-6.9	-1.23482	NC_002506	1.27553e-07	3.59828e-07		VCA0654	sucrose operon repressor ScrR	GeneID:2612603	NP_233043.1	77.687
MSHA pilin protein MshC CDS	436022	436510	489	forward	6.9	-6.9	-0.83371	NC_002505	1.29165e-07	3.64077e-07		VC0410	MSHA pilin protein MshC	GeneID:2614095	NP_230064.1	218.381
carbamoyl phosphate synthase small subunit CDS	2557296	2558435	1140	reverse	6.9	-6.9	-1.07913	NC_002505	1.30466e-07	3.67444e-07		VC2390	carbamoyl phosphate synthase small subunit	GeneID:2613059	NP_232020.1	106.365
two-component response-regulatory protein YehT CDS	740893	741606	714	reverse	6.9	-6.9	-1.81056	NC_002505	1.33784e-07	3.76481e-07		VC0693	two-component response-regulatory protein YehT	GeneID:2615482	NP_230342.1	42.3324
amino acid ABC transporter permease CDS	1449829	1451034	1206	reverse	6.9	6.9	1.75713	NC_002505	1.34905e-07	3.79324e-07		VC1361	amino acid ABC transporter permease	GeneID:2614815	NP_231005.1	31.4592
hypothetical protein CDS	915599	915895	297	reverse	6.9	6.9	1.33433	NC_002506	1.38175e-07	3.88202e-07		VCA0966	hypothetical protein	GeneID:2612718	NP_233350.1	62.7538
amino acid ABC transporter ATP-binding protein CDS	987883	988602	720	forward	6.8	6.8	1.01262	NC_002506	1.46787e-07	4.11838e-07		VCA1037	amino acid ABC transporter ATP-binding protein	GeneID:2612158	NP_233419.1	103.589
MviN protein CDS	726042	727619	1578	forward	6.8	-6.8	-1.22717	NC_002505	1.46828e-07	4.11838e-07		VC0680	MviN protein	GeneID:2615469	NP_230329.1	82.6099
hemolysin CDS	1023611	1024486	876	reverse	6.8	-6.8	-0.65455	NC_002505	1.48626e-07	4.16542e-07		VC0959	hemolysin	GeneID:2614212	NP_230606.1	388.155
hypothetical protein CDS	424626	424895	270	forward	6.8	6.8	1.00107	NC_002506	1.49762e-07	4.19384e-07		VCA0486	hypothetical protein	GeneID:2612635	NP_232878.2	123.882
[glutamate--ammonia-ligase] adenylyltransferase CDS	2613465	2616311	2847	reverse	6.8	-6.8	-0.572493	NC_002505	1.57622e-07	4.41032e-07		VC2438	[glutamate--ammonia-ligase] adenylyltransferase	GeneID:2612980	NP_232067.1	442.878
transposase CDS	188166	189380	1215	reverse	6.8	6.8	1.60271	NC_002505	1.60258e-07	4.48046e-07		VC0185	transposase	GeneID:2614438	NP_229842.1	36.0855
hypothetical protein CDS	1003730	1004368	639	reverse	6.8	6.8	1.29502	NC_002506	1.62474e-07	4.5387e-07		VCA1054	hypothetical protein	GeneID:2612081	NP_233436.1	55.7833
glyceraldehyde-3-phosphate dehydrogenase CDS	785728	787257	1530	forward	6.8	-6.8	-0.957244	NC_002506	1.64056e-07	4.57916e-07		VCA0843	glyceraldehyde-3-phosphate dehydrogenase	GeneID:2612256	NP_233229.1	152.185
dihydroorotase CDS	878819	879871	1053	forward	6.8	-6.8	-1.46612	NC_002506	1.65372e-07	4.61216e-07		VCA0925	dihydroorotase	GeneID:2612885	NP_233310.1	85.1441
sodium/solute symporter CDS	603572	605113	1542	reverse	6.8	6.8	1.53468	NC_002506	1.65695e-07	4.61741e-07		VCA0667	sodium/solute symporter	GeneID:2612480	NP_233056.1	36.5422
hslU CDS	2841224	2842555	1332	reverse	6.8	6.8	0.456631	NC_002505	1.668e-07	4.64445e-07	hslU	VC2674	ATP-dependent protease ATP-binding subunit HslU	GeneID:2615502	NP_232302.1	1584.82
folylpolyglutamate synthase/dihydrofolate synthase CDS	1071904	1073169	1266	forward	6.8	-6.8	-0.834198	NC_002505	1.69865e-07	4.72596e-07		VC1001	folylpolyglutamate synthase/dihydrofolate synthase	GeneID:2614254	NP_230647.1	200.441
alr CDS	1393726	1394949	1224	reverse	6.8	-6.8	-1.40888	NC_002505	1.70241e-07	4.73259e-07	alr	VC1312	alanine racemase	GeneID:2614766	NP_230956.2	67.5037
hypothetical protein CDS	1879014	1879925	912	forward	6.8	6.8	1.15139	NC_002505	1.71389e-07	4.76064e-07		VC1743	hypothetical protein	GeneID:2613748	NP_231379.2	80.8292
C4-dicarboxylate transport transcriptional regulator CDS	2077537	2078877	1341	forward	6.8	-6.8	-1.78533	NC_002505	1.77663e-07	4.93093e-07		VC1926	C4-dicarboxylate transport transcriptional regulator	GeneID:2613555	NP_231560.1	42.9827
amino acid ABC transporter permease CDS	5605	6276	672	reverse	6.7	6.7	1.52198	NC_002505	1.81608e-07	5.03635e-07		VC0009	amino acid ABC transporter permease	GeneID:2615705	NP_062593.1	47.5779
hemolysin-like protein CDS	2035185	2037260	2076	forward	6.7	-6.7	-0.701021	NC_002505	1.81988e-07	5.04283e-07		VC1888	hemolysin-like protein	GeneID:2613517	NP_231522.1	314.15
glycerol-3-phosphate acyltransferase PlsX CDS	2177291	2178316	1026	reverse	6.7	6.7	0.641558	NC_002505	1.85099e-07	5.12489e-07		VC2024	glycerol-3-phosphate acyltransferase PlsX	GeneID:2613403	NP_231658.1	297.495
RNA-directed DNA polymerase CDS	2549642	2550613	972	forward	6.7	-6.7	-1.31179	NC_002505	1.86292e-07	5.15379e-07		VC2385	RNA-directed DNA polymerase	GeneID:2613054	NP_232015.1	84.461
1-deoxy-D-xylulose 5-phosphate reductoisomerase CDS	2409926	2411134	1209	reverse	6.7	-6.7	-1.16199	NC_002505	1.87514e-07	5.18342e-07		VC2254	1-deoxy-D-xylulose 5-phosphate reductoisomerase	GeneID:2613176	NP_231885.1	109.226
hypothetical protein CDS	1713805	1714494	690	reverse	6.7	-6.7	-1.33331	NC_002505	1.93637e-07	5.34837e-07		VC1600	hypothetical protein	GeneID:2613856	NP_231240.1	71.8755
methyl-accepting chemotaxis protein CDS	860947	862683	1737	reverse	6.7	6.7	1.03136	NC_002506	1.98228e-07	5.47079e-07		VCA0906	methyl-accepting chemotaxis protein	GeneID:2612250	NP_233291.1	90.9578
hypothetical protein CDS	2476209	2477177	969	reverse	6.7	6.7	2.91738	NC_002505	2.05402e-07	5.66422e-07		VC2323	hypothetical protein	GeneID:2613119	NP_231954.1	684.242
electron transport complex protein RnfC CDS	1083407	1085812	2406	reverse	6.7	6.7	0.534129	NC_002505	2.06419e-07	5.6877e-07		VC1015	electron transport complex protein RnfC	GeneID:2614286	NP_230661.1	428.024
ileS CDS	728687	731536	2850	forward	6.7	-6.7	-0.591934	NC_002505	2.0742e-07	5.71069e-07	ileS	VC0682	isoleucyl-tRNA synthetase	GeneID:2615471	NP_230331.1	1248.8
hypothetical protein CDS	2162476	2163645	1170	reverse	6.7	6.7	0.519477	NC_002505	2.11534e-07	5.81931e-07		VC2009	hypothetical protein	GeneID:2613513	NP_231643.1	544.739
hypothetical protein CDS	1586098	1586607	510	reverse	6.7	6.7	0.646728	NC_002505	2.19424e-07	6.03151e-07		VC1481	hypothetical protein	GeneID:2613987	NP_231122.1	276.636
vibriobactin-specific isochorismatase CDS	826197	827078	882	forward	6.6	6.6	1.3249	NC_002505	2.27382e-07	6.24528e-07		VC0771	vibriobactin-specific isochorismatase	GeneID:2615314	NP_230420.1	59.5547
dnaE CDS	2397732	2401226	3495	reverse	6.6	-6.6	-0.501955	NC_002505	2.45957e-07	6.75008e-07	dnaE	VC2245	DNA polymerase III subunit alpha	GeneID:2613167	NP_231876.1	636.804
fabZ CDS	2403985	2404446	462	reverse	6.6	-6.6	-1.00129	NC_002505	2.4669e-07	6.76477e-07	fabZ	VC2249	(3R)-hydroxymyristoyl-ACP dehydratase	GeneID:2613171	NP_231880.1	113.378
iron(III) ABC transporter ATP-binding protein CDS	208720	209505	786	forward	6.6	6.6	1.68648	NC_002505	2.55988e-07	7.01415e-07		VC0201	iron(III) ABC transporter ATP-binding protein	GeneID:2614271	NP_229858.2	41.3901
hypothetical protein CDS	535418	536698	1281	forward	6.6	6.6	0.864348	NC_002505	2.62516e-07	7.1873e-07		VC0503	hypothetical protein	GeneID:2615795	NP_230154.1	128
recC CDS	2472524	2475970	3447	reverse	6.6	6.6	0.517559	NC_002505	2.67421e-07	7.31576e-07	recC	VC2322	exonuclease V subunit gamma	GeneID:2613118	NP_231953.1	506.918
ampG protein CDS	2454099	2455487	1389	forward	6.6	6.6	0.570463	NC_002505	2.70713e-07	7.39992e-07		VC2300	ampG protein	GeneID:2613096	NP_231931.1	326.909
hypothetical protein CDS	787831	788445	615	reverse	6.6	6.6	0.883705	NC_002506	2.73492e-07	7.46995e-07		VCA0846	hypothetical protein	GeneID:2612234	NP_233232.1	146.275
C factor cell-cell signaling protein CDS	1956171	1956878	708	forward	6.5	6.5	1.86547	NC_002505	3.11403e-07	8.49865e-07		VC1815	C factor cell-cell signaling protein	GeneID:2613695	NP_231449.1	24.7918
glmM CDS	680988	682328	1341	forward	6.5	-6.5	-0.624107	NC_002505	3.18771e-07	8.69282e-07	glmM	VC0639	phosphoglucosamine mutase	GeneID:2615427	NP_230288.1	338.729
hypothetical protein CDS	234598	235341	744	reverse	6.5	-6.5	-0.815132	NC_002505	3.23747e-07	8.82152e-07		VC0230	hypothetical protein	GeneID:2614451	NP_229887.1	177.473
thiamin biosynthesis lipoprotein ApbE CDS	2443773	2444777	1005	reverse	6.5	-6.5	-0.889853	NC_002505	3.46538e-07	9.43506e-07		VC2289	thiamin biosynthesis lipoprotein ApbE	GeneID:2613211	NP_231920.2	158.006
magnesium transporter CDS	2715455	2716816	1362	forward	6.5	-6.5	-0.88202	NC_002505	3.54384e-07	9.64105e-07		VC2534	magnesium transporter	GeneID:2615197	NP_232162.1	152.466
DNA-3-methyladenine glycosidase I CDS	1805139	1805720	582	reverse	6.4	6.4	1.38303	NC_002505	3.60765e-07	9.80687e-07		VC1672	DNA-3-methyladenine glycosidase I	GeneID:2613803	NP_231308.1	53.9836
lolB CDS	2326288	2326923	636	forward	6.4	-6.4	-1.94321	NC_002505	3.78361e-07	1.02771e-06	lolB	VC2181	molecular chaperone LolB	GeneID:2613317	NP_231812.1	48.086
endoglucanase-like protein CDS	649664	651388	1725	reverse	6.4	6.4	1.15294	NC_002505	3.79733e-07	1.03062e-06		VC0615	endoglucanase-like protein	GeneID:2615403	NP_230264.1	72.3338
glycerol-3-phosphate ABC transporter permease CDS	1663528	1664370	843	forward	6.4	6.4	2.36728	NC_002505	3.90276e-07	1.0584e-06		VC1551	glycerol-3-phosphate ABC transporter permease	GeneID:2613930	NP_231191.1	15.6514
hypothetical protein CDS	94893	94991	99	reverse	6.4	6.4	1.21522	NC_002505	3.93085e-07	1.06517e-06		VC0096	hypothetical protein	GeneID:2615823	NP_229755.1	55.2425
hypothetical protein CDS	321332	322036	705	forward	6.4	-6.4	-1.02931	NC_002506	3.96373e-07	1.07324e-06		VCA0309	hypothetical protein	GeneID:2611916	NP_232705.1	129.553
argS CDS	2230919	2232718	1800	forward	6.4	-6.4	-0.859018	NC_002505	4.0546e-07	1.09698e-06	argS	VC2074	arginyl-tRNA synthetase	GeneID:2613330	NP_231706.1	203.191
iron-regulated protein A CDS	1337809	1339116	1308	forward	6.4	6.4	2.14229	NC_002505	4.15263e-07	1.12262e-06		VC1264	iron-regulated protein A	GeneID:2614718	NP_230909.1	270.875
sensor histidine kinase CDS	1151321	1152625	1305	forward	6.4	6.4	1.16335	NC_002505	4.29687e-07	1.1607e-06		VC1085	sensor histidine kinase	GeneID:2614355	NP_230730.1	65.3013
spermidine/putrescine ABC transporter substrate-binding protein CDS	1068927	1069958	1032	forward	6.4	-6.4	-0.771061	NC_002506	4.36966e-07	1.17943e-06		VCA1113	spermidine/putrescine ABC transporter substrate-binding protein	GeneID:2612172	NP_233492.1	195.701
hypothetical protein CDS	2451742	2452872	1131	forward	6.4	-6.4	-0.858442	NC_002505	4.40851e-07	1.18898e-06		VC2297	hypothetical protein	GeneID:2613093	NP_231928.2	157.218
exonuclease SbcC CDS	451596	454637	3042	forward	6.4	6.4	0.831752	NC_002506	4.42957e-07	1.19373e-06		VCA0521	exonuclease SbcC	GeneID:2612669	NP_232912.1	175.97
hypothetical protein CDS	2197377	2199179	1803	forward	6.3	-6.3	-0.774346	NC_002505	4.60732e-07	1.24065e-06		VC2041	hypothetical protein	GeneID:2613420	NP_231675.1	221.275
acpP CDS	2174108	2174344	237	reverse	6.3	6.3	0.40447	NC_002505	4.6173e-07	1.24237e-06	acpP	VC2020	acyl carrier protein	GeneID:2613399	NP_231654.2	2600.04
oligopeptidase A CDS	192034	194076	2043	forward	6.3	-6.3	-0.377599	NC_002505	4.66144e-07	1.25326e-06		VC0188	oligopeptidase A	GeneID:2614711	NP_229845.1	1853.15
inosine 5'-monophosphate dehydrogenase CDS	820012	821481	1470	forward	6.3	6.3	0.694392	NC_002505	4.88564e-07	1.31251e-06		VC0767	inosine 5'-monophosphate dehydrogenase	GeneID:2615310	NP_230416.1	224.003
LysR family transcriptional regulator CDS	1004468	1005391	924	forward	6.3	6.3	1.16763	NC_002506	4.90569e-07	1.31687e-06		VCA1055	LysR family transcriptional regulator	GeneID:2612072	NP_233437.1	72.3147
ATP-dependent protease peptidase subunit CDS	2842621	2843178	558	reverse	6.3	-6.3	-0.87033	NC_002505	4.96572e-07	1.33195e-06		VC2675	ATP-dependent protease peptidase subunit	GeneID:2615503	NP_232303.1	257.717
fumarate reductase subunit C CDS	2829321	2829704	384	forward	6.3	-6.3	-0.606885	NC_002505	5.35437e-07	1.43507e-06		VC2658	fumarate reductase subunit C	GeneID:2615675	NP_232286.1	423.635
agmatinase CDS	760423	761352	930	reverse	6.3	6.3	0.48572	NC_002506	5.41431e-07	1.45001e-06		VCA0814	agmatinase	GeneID:2611849	NP_233200.1	917.546
hypothetical protein CDS	1021527	1021997	471	forward	6.2	-6.2	-0.696918	NC_002505	5.71592e-07	1.52959e-06		VC0957	hypothetical protein	GeneID:2614210	NP_230604.1	432.125
hypothetical protein CDS	1845545	1847914	2370	forward	6.2	6.2	0.860802	NC_002505	5.76008e-07	1.5402e-06		VC1711	hypothetical protein	GeneID:2613716	NP_231347.1	146.136
3-deoxy-D-manno-octulosonic acid transferase CDS	237289	238608	1320	reverse	6.2	-6.2	-0.828839	NC_002505	5.89393e-07	1.57477e-06		VC0233	3-deoxy-D-manno-octulosonic acid transferase	GeneID:2614426	NP_229890.1	149.672
malate dehydrogenase CDS	462243	463178	936	forward	6.2	6.2	0.363199	NC_002505	5.9017e-07	1.57562e-06		VC0432	malate dehydrogenase	GeneID:2615693	NP_230086.2	1961.1
ferric vibriobactin ABC transporter permease CDS	834475	835551	1077	forward	6.2	6.2	1.56355	NC_002505	6.03053e-07	1.60877e-06		VC0778	ferric vibriobactin ABC transporter permease	GeneID:2615321	NP_230427.1	31.6474
hypothetical protein CDS	1518246	1518884	639	forward	6.2	-6.2	-2.54498	NC_002505	6.08305e-07	1.62152e-06		VC1421	hypothetical protein	GeneID:2614053	NP_231064.1	23.0262
iron(III) ABC transporter permease CDS	622639	624741	2103	forward	6.2	6.2	1.45776	NC_002506	6.08965e-07	1.62202e-06		VCA0686	iron(III) ABC transporter permease	GeneID:2612176	NP_233074.1	35.8461
peptide ABC transporter permease CDS	173030	173968	939	forward	6.2	-6.2	-1.42054	NC_002505	6.10944e-07	1.62603e-06		VC0173	peptide ABC transporter permease	GeneID:2614558	NP_229830.1	53.8926
lipopolysaccharide biosynthesis protein CDS	239354	240403	1050	reverse	6.2	-6.2	-0.850547	NC_002505	6.53673e-07	1.73841e-06		VC0235	lipopolysaccharide biosynthesis protein	GeneID:2612947	NP_229892.1	177.89
hypothetical protein CDS	1132405	1133148	744	forward	6.2	-6.2	-0.871442	NC_002505	6.70229e-07	1.78106e-06		VC1066	hypothetical protein	GeneID:2614336	NP_230711.1	136.245
peptidyl-tRNA hydrolase CDS	2328936	2329526	591	forward	6.2	-6.2	-1.35638	NC_002505	6.79567e-07	1.80448e-06		VC2184	peptidyl-tRNA hydrolase	GeneID:2613320	NP_231815.1	57.3686
fimbrial protein CDS	2597151	2597654	504	forward	6.2	6.2	0.985763	NC_002505	6.83555e-07	1.81366e-06		VC2423	fimbrial protein	GeneID:2612965	NP_232053.1	84.5311
homoserine O-succinyltransferase CDS	1725652	1726611	960	forward	6.2	-6.2	-1.28702	NC_002505	6.89593e-07	1.82827e-06		VC1611	homoserine O-succinyltransferase	GeneID:2613867	NP_231251.1	63.9542
diguanylate cyclase CDS	234164	235243	1080	reverse	6.1	6.1	1.3129	NC_002506	7.10437e-07	1.88208e-06		VCA0217	diguanylate cyclase	GeneID:2612625	NP_232616.1	48.4763
hypothetical protein CDS	2492237	2493391	1155	forward	6.1	6.1	1.0766	NC_002505	7.23302e-07	1.91469e-06		VC2340	hypothetical protein	GeneID:2613136	NP_231970.1	69.1388
SAM-dependent methyltransferase CDS	1727960	1729048	1089	reverse	6.1	6.1	1.30613	NC_002505	7.73988e-07	2.04729e-06		VC1614	SAM-dependent methyltransferase	GeneID:2613870	NP_231254.1	52.3699
extracellular nuclease-like protein CDS	2790458	2793067	2610	reverse	6.1	-6.1	-0.607883	NC_002505	8.01616e-07	2.11873e-06		VC2621	extracellular nuclease-like protein	GeneID:2615638	NP_232249.1	310.219
hypothetical protein CDS	1236963	1237832	870	reverse	6.1	-6.1	-2.85478	NC_002505	8.15671e-07	2.15422e-06		VC1165	hypothetical protein	GeneID:2614598	NP_230810.1	20.1428
protein-(glutamine-N5) methyltransferase HemK CDS	2322906	2323766	861	reverse	6.1	-6.1	-0.861089	NC_002505	8.20633e-07	2.16566e-06		VC2178	protein-(glutamine-N5) methyltransferase HemK	GeneID:2613314	NP_231809.1	140.13
amidophosphoribosyltransferase CDS	1074353	1075867	1515	forward	6.1	-6.1	-0.7442	NC_002505	8.36233e-07	2.20514e-06		VC1004	amidophosphoribosyltransferase	GeneID:2614257	NP_230650.1	187.784
hypothetical protein CDS	1660180	1660938	759	reverse	6.1	6.1	1.31023	NC_002505	8.44173e-07	2.22437e-06		VC1548	hypothetical protein	GeneID:2613927	NP_231188.1	52.1984
rare lipoprotein B CDS	1018030	1018671	642	reverse	6.1	-6.1	-1.01787	NC_002505	8.68592e-07	2.28696e-06		VC0954	rare lipoprotein B	GeneID:2614207	NP_230601.1	127.422
rnc CDS	2643490	2644167	678	reverse	6.1	6.1	0.85053	NC_002505	8.73501e-07	2.29812e-06	rnc	VC2461	ribonuclease III	GeneID:2613003	NP_232090.1	154.56
lipoprotein NlpI CDS	692490	693401	912	forward	6	-6	-0.768403	NC_002505	9.05718e-07	2.38106e-06		VC0648	lipoprotein NlpI	GeneID:2615438	NP_230297.1	178.501
TonB system transport protein ExbD1 CDS	867123	867539	417	forward	6	6	1.95975	NC_002506	9.88309e-07	2.5962e-06		VCA0912	TonB system transport protein ExbD1	GeneID:2612211	NP_233297.1	24.1465
Na+/phosphate symporter NptA CDS	722512	723660	1149	reverse	6	6	1.46206	NC_002505	1.03823e-06	2.72525e-06		VC0676	Na+/phosphate symporter NptA	GeneID:2615465	NP_230325.1	35.8333
manganese-dependent inorganic pyrophosphatase CDS	1820389	1821294	906	reverse	6	-6	-2.00362	NC_002505	1.04361e-06	2.73728e-06		VC1687	manganese-dependent inorganic pyrophosphatase	GeneID:2613818	NP_231323.1	34.0579
hypothetical protein CDS	216558	217424	867	reverse	6	-6	-0.683061	NC_002505	1.09466e-06	2.869e-06		VC0209	hypothetical protein	GeneID:2614846	NP_229866.1	260.62
hypothetical protein CDS	2312280	2313734	1455	forward	6	-6	-0.704925	NC_002505	1.10511e-06	2.89418e-06		VC2164	hypothetical protein	GeneID:2613300	NP_231795.1	320.964
hypothetical protein CDS	334535	335341	807	forward	6	6	1.31673	NC_002506	1.11697e-06	2.92301e-06		VCA0334	hypothetical protein	GeneID:2612501	NP_232730.1	48.2403
L-lactate permease CDS	931049	932797	1749	forward	5.9	5.9	1.04346	NC_002506	1.16024e-06	3.03393e-06		VCA0983	L-lactate permease	GeneID:2612816	NP_233367.1	69.1462
hypothetical protein CDS	2095589	2097052	1464	forward	5.9	5.9	1.34862	NC_002505	1.16748e-06	3.05054e-06		VC1945	hypothetical protein	GeneID:2613575	NP_231579.1	47.3251
slmA CDS	221338	221928	591	reverse	5.9	-5.9	-1.04588	NC_002505	1.17946e-06	3.0795e-06	slmA	VC0214	nucleoid occlusion protein	GeneID:2614568	NP_229871.2	93.2691
hypothetical protein CDS	1040813	1041733	921	reverse	5.9	-5.9	-0.719298	NC_002505	1.20256e-06	3.13743e-06		VC0976	hypothetical protein	GeneID:2614229	NP_230623.1	190.85
2-succinyl-5-enolpyruvyl-6-hydroxy-3- cyclohexene-1-carboxylate synthase CDS	2126019	2127731	1713	reverse	5.9	-5.9	-0.789241	NC_002505	1.22437e-06	3.1919e-06		VC1975	2-succinyl-5-enolpyruvyl-6-hydroxy-3- cyclohexene-1-carboxylate synthase	GeneID:2613479	NP_231609.1	170.645
fumarate reductase iron-sulfur subunit CDS	2828560	2829318	759	forward	5.9	-5.9	-0.532172	NC_002505	1.22642e-06	3.19483e-06		VC2657	fumarate reductase iron-sulfur subunit	GeneID:2615674	NP_232285.1	1082.41
cysteine/glutathione ABC transporter membrane/ATP-binding protein CDS	1253709	1255496	1788	reverse	5.9	-5.9	-0.927728	NC_002505	1.25337e-06	3.26256e-06		VC1181	cysteine/glutathione ABC transporter membrane/ATP-binding protein	GeneID:2614614	NP_230826.1	145.028
aconitate hydratase CDS	1422041	1424647	2607	forward	5.9	-5.9	-1.2399	NC_002505	1.26094e-06	3.27977e-06		VC1338	aconitate hydratase	GeneID:2614792	NP_230982.1	67.2488
murP CDS	214449	215897	1449	forward	5.9	5.9	0.991884	NC_002505	1.27098e-06	3.3034e-06	murP	VC0207	PTS system N-acetylmuramic acid transporter subunits IIBC	GeneID:2614844	NP_229864.1	81.1987
DNA-binding transcriptional repressor FabR CDS	142774	143415	642	forward	5.9	-5.9	-1.06624	NC_002505	1.28431e-06	3.33552e-06		VC0152	DNA-binding transcriptional repressor FabR	GeneID:2614851	NP_229810.1	91.6922
hypothetical protein CDS	745814	746245	432	reverse	5.9	-5.9	-1.35786	NC_002505	1.33881e-06	3.47444e-06		VC0697	hypothetical protein	GeneID:2615486	NP_230346.1	56.0774
hypothetical protein CDS	1346837	1347262	426	forward	5.8	5.8	1.23078	NC_002505	1.44762e-06	3.75397e-06		VC1272	hypothetical protein	GeneID:2614726	NP_230917.1	47.2503
djlA CDS	477392	478246	855	forward	5.8	-5.8	-1.26631	NC_002505	1.512e-06	3.91798e-06	djlA	VC0447	Dna-J like membrane chaperone protein	GeneID:2615779	NP_230101.1	63.7115
hypothetical protein CDS	566238	567278	1041	reverse	5.8	-5.8	-2.10833	NC_002506	1.56737e-06	4.05838e-06		VCA0629	hypothetical protein	GeneID:2612530	NP_233018.1	27.5071
hypothetical protein CDS	1344755	1345303	549	forward	5.8	-5.8	-0.779172	NC_002505	1.57185e-06	4.06693e-06		VC1269	hypothetical protein	GeneID:2614723	NP_230914.1	165.3
perosamine synthase CDS	250455	251558	1104	forward	5.8	5.8	0.369955	NC_002505	1.61797e-06	4.1831e-06		VC0244	perosamine synthase	GeneID:2614566	NP_229901.1	2424.65
D-ribose transporter ATP-binding protein CDS	142137	143639	1503	forward	5.8	5.8	1.20401	NC_002506	1.65296e-06	4.27036e-06		VCA0128	D-ribose transporter ATP-binding protein	GeneID:2612792	NP_232529.1	50.8766
hypothetical protein CDS	290166	290513	348	forward	5.8	-5.8	-0.938698	NC_002506	1.66245e-06	4.29164e-06		VCA0271	hypothetical protein	GeneID:2612066	NP_232669.1	105.311
2-amino-4-hydroxy-6- hydroxymethyldihydropteridine diphosphokinase CDS	620372	620875	504	reverse	5.8	5.8	0.818766	NC_002505	1.74496e-06	4.50127e-06		VC0593	2-amino-4-hydroxy-6- hydroxymethyldihydropteridine diphosphokinase	GeneID:2615381	NP_230243.1	137.814
DNA-binding transcriptional regulator Crl CDS	2429515	2429904	390	reverse	5.8	-5.8	-1.20372	NC_002505	1.74897e-06	4.50823e-06		VC2275	DNA-binding transcriptional regulator Crl	GeneID:2613197	NP_231906.1	71.3088
transposase OrfAB subunit B CDS	435760	436632	873	forward	5.7	5.7	1.22216	NC_002506	1.78505e-06	4.59777e-06		VCA0508	transposase OrfAB subunit B	GeneID:2612253	NP_232899.1	63.8557
chemotaxis protein CheY CDS	1399817	1400293	477	forward	5.7	-5.7	-1.14412	NC_002505	1.87525e-06	4.8265e-06		VC1316	chemotaxis protein CheY	GeneID:2614770	NP_230960.1	79.4134
Na(+)-translocating NADH-quinone reductase subunit F CDS	2444923	2446149	1227	reverse	5.7	5.7	0.312957	NC_002505	1.90137e-06	4.89005e-06		VC2290	Na(+)-translocating NADH-quinone reductase subunit F	GeneID:2613212	NP_231921.1	2914.57
beta-ketoadipate enol-lactone hydrolase CDS	556336	557148	813	forward	5.7	-5.7	-0.699972	NC_002505	1.97123e-06	5.06425e-06		VC0522	beta-ketoadipate enol-lactone hydrolase	GeneID:2615813	NP_230173.1	225.479
panC CDS	618683	619564	882	reverse	5.7	-5.7	-0.612868	NC_002505	1.97205e-06	5.06425e-06	panC	VC0591	pantoate--beta-alanine ligase	GeneID:2615379	NP_230241.1	263.999
3-hydroxyisobutyrate dehydrogenase CDS	5645	6520	876	forward	5.7	-5.7	-1.01207	NC_002506	2.01215e-06	5.16337e-06		VCA0007	3-hydroxyisobutyrate dehydrogenase	GeneID:2612815	NP_232408.2	97.0551
D-alanyl-D-alanine carboxypeptidase CDS	288819	289988	1170	forward	5.7	-5.7	-0.815244	NC_002506	2.05429e-06	5.26757e-06		VCA0270	D-alanyl-D-alanine carboxypeptidase	GeneID:2612075	NP_232668.1	153.878
potB CDS	1524945	1525805	861	reverse	5.7	-5.7	-1.01244	NC_002505	2.06234e-06	5.28428e-06	potB	VC1427	spermidine/putrescine ABC transporter membrane protein	GeneID:2614059	NP_231070.1	106.524
collagenase CDS	1776818	1779274	2457	forward	5.7	5.7	1.35449	NC_002505	2.07806e-06	5.32058e-06		VC1650	collagenase	GeneID:2613781	NP_231287.1	47.562
iron(III) ABC transporter substrate-binding protein CDS	248766	249767	1002	forward	5.7	5.7	1.0128	NC_002506	2.11294e-06	5.40586e-06		VCA0227	iron(III) ABC transporter substrate-binding protein	GeneID:2612388	NP_232626.1	77.2079
general secretion pathway protein B CDS	2622851	2623621	771	reverse	5.7	5.7	1.0612	NC_002505	2.1199e-06	5.41963e-06		VC2444	general secretion pathway protein B	GeneID:2612986	NP_232073.1	70.0809
dapF CDS	120494	121324	831	forward	5.7	-5.7	-0.647734	NC_002505	2.16607e-06	5.53354e-06	dapF	VC0126	diaminopimelate epimerase	GeneID:2614550	NP_229784.2	344.7
hypothetical protein CDS	1300701	1301480	780	reverse	5.6	5.6	0.605241	NC_002505	2.28658e-06	5.83706e-06		VC1224	hypothetical protein	GeneID:2614661	NP_230869.1	408.827
hypothetical protein CDS	499272	499646	375	forward	5.6	-5.6	-1.33914	NC_002506	2.34957e-06	5.99341e-06		VCA0561	hypothetical protein	GeneID:2612261	NP_232951.1	54.8751
hypothetical protein CDS	58144	59667	1524	reverse	5.6	-5.6	-0.595605	NC_002506	2.43935e-06	6.21781e-06		VCA0051	hypothetical protein	GeneID:2612157	NP_232452.1	289.213
esterase CDS	2607807	2608394	588	reverse	5.6	-5.6	-0.893886	NC_002505	2.44121e-06	6.21793e-06		VC2432	esterase	GeneID:2612974	NP_232062.1	137.653
TolQ protein CDS	1980018	1980701	684	reverse	5.6	-5.6	-0.733189	NC_002505	2.45406e-06	6.24604e-06		VC1839	TolQ protein	GeneID:2613593	NP_231473.1	196.726
creA protein CDS	741310	741792	483	forward	5.6	-5.6	-1.06748	NC_002506	2.48704e-06	6.32529e-06		VCA0800	creA protein	GeneID:2612667	NP_233186.1	84.6339
yieM CDS	705080	706525	1446	reverse	5.6	-5.6	-0.753754	NC_002506	2.55243e-06	6.48679e-06	yieM	VCA0762	hypothetical protein	GeneID:2612356	NP_233148.1	160.39
deoxyguanosinetriphosphate triphosphohydrolase-like protein CDS	2131258	2132583	1326	forward	5.6	-5.6	-0.582772	NC_002505	2.6037e-06	6.61221e-06		VC1979	deoxyguanosinetriphosphate triphosphohydrolase-like protein	GeneID:2613483	NP_231613.1	349.15
hypothetical protein CDS	1079302	1079742	441	reverse	5.6	5.6	0.988816	NC_002505	2.69862e-06	6.84819e-06		VC1009	hypothetical protein	GeneID:2614262	NP_230655.1	98.0669
ligA CDS	1035251	1037260	2010	forward	5.6	-5.6	-0.923009	NC_002505	2.70877e-06	6.86887e-06	ligA	VC0971	NAD-dependent DNA ligase LigA	GeneID:2614224	NP_230618.1	118.874
D-tyrosyl-tRNA(Tyr) deacylase CDS	2914757	2915191	435	reverse	5.6	5.6	0.699719	NC_002505	2.75539e-06	6.98194e-06		VC2741	D-tyrosyl-tRNA(Tyr) deacylase	GeneID:2614904	NP_232367.1	171.253
peptide ABC transporter substrate-binding protein CDS	1813819	1815441	1623	forward	5.6	-5.6	-0.876172	NC_002505	2.76269e-06	6.99529e-06		VC1680	peptide ABC transporter substrate-binding protein	GeneID:2613811	NP_231316.1	129.235
anaerobic glycerol-3-phosphate dehydrogenase subunit B CDS	692891	694201	1311	forward	5.5	-5.5	-0.743579	NC_002506	3.15662e-06	7.98686e-06		VCA0748	anaerobic glycerol-3-phosphate dehydrogenase subunit B	GeneID:2611901	NP_233134.1	171.342
6-phosphogluconolactonase CDS	851723	852439	717	forward	5.5	5.5	0.843627	NC_002506	3.27417e-06	8.27819e-06		VCA0897	6-phosphogluconolactonase	GeneID:2612624	NP_233282.1	134.622
hypothetical protein CDS	77859	79055	1197	forward	5.5	5.5	1.09802	NC_002505	3.35323e-06	8.47185e-06		VC0080	hypothetical protein	GeneID:2614422	NP_229739.1	72.2972
hypothetical protein CDS	929010	929591	582	forward	5.5	-5.5	-1.81263	NC_002505	3.44696e-06	8.70224e-06		VC0864	hypothetical protein	GeneID:2614531	NP_230511.1	34.8599
chemotaxis protein CheA CDS	1487058	1489343	2286	reverse	5.5	5.5	1.03975	NC_002505	3.45021e-06	8.70406e-06		VC1397	chemotaxis protein CheA	GeneID:2614029	NP_231040.1	73.4537
hypothetical protein CDS	121338	122036	699	forward	5.5	-5.5	-0.856878	NC_002505	3.50613e-06	8.83864e-06		VC0127	hypothetical protein	GeneID:2614551	NP_229785.1	132.801
thiamine biosynthesis protein ThiC CDS	59988	61925	1938	forward	5.4	5.4	1.11188	NC_002505	3.5754e-06	9.00666e-06		VC0061	thiamine biosynthesis protein ThiC	GeneID:2614465	NP_229720.1	62.2868
copper homeostasis protein CDS	785567	786331	765	reverse	5.4	-5.4	-0.672446	NC_002505	3.68168e-06	9.2676e-06		VC0730	copper homeostasis protein	GeneID:2615739	NP_230379.1	214.169
DamX-like protein CDS	2797815	2799290	1476	reverse	5.4	5.4	0.448138	NC_002505	3.69081e-06	9.28376e-06		VC2627	DamX-like protein	GeneID:2615644	NP_232255.1	565.165
anaerobic ribonucleoside triphosphate reductase CDS	440291	442411	2121	forward	5.4	-5.4	-2.49849	NC_002506	3.72381e-06	9.35991e-06		VCA0511	anaerobic ribonucleoside triphosphate reductase	GeneID:2612587	NP_232902.1	295.688
hypothetical protein CDS	1000877	1001800	924	forward	5.4	-5.4	-1.20181	NC_002506	3.78436e-06	9.50516e-06		VCA1050	hypothetical protein	GeneID:2612096	NP_233432.1	64.3077
hypothetical protein CDS	291257	291934	678	reverse	5.4	5.4	2.14259	NC_002505	3.79087e-06	9.51456e-06		VC0283	hypothetical protein	GeneID:2615006	NP_229939.1	15.7951
transposase OrfAB subunit B CDS	1583510	1584382	873	forward	5.4	5.4	1.11257	NC_002505	3.81428e-06	9.5613e-06		VC1478	transposase OrfAB subunit B	GeneID:2613984	NP_231119.1	60.3753
phosphohistidine phosphatase CDS	2226756	2227229	474	reverse	5.4	-5.4	-0.730792	NC_002505	3.81506e-06	9.5613e-06		VC2070	phosphohistidine phosphatase	GeneID:2613450	NP_231702.1	216.764
hypothetical protein CDS	2602181	2602921	741	forward	5.4	-5.4	-0.64052	NC_002505	3.97106e-06	9.94502e-06		VC2428	hypothetical protein	GeneID:2612970	NP_232058.1	235.187
undecaprenyl diphosphate synthase CDS	2412043	2412813	771	reverse	5.4	-5.4	-0.927998	NC_002505	4.13825e-06	1.03562e-05		VC2256	undecaprenyl diphosphate synthase	GeneID:2613178	NP_231887.1	113.413
groES CDS	2834308	2834598	291	reverse	5.4	-5.4	-0.35714	NC_002505	4.33316e-06	1.08361e-05	groES	VC2665	co-chaperonin GroES	GeneID:2615493	NP_232293.1	4352.62
hypothetical protein CDS	52501	52776	276	forward	5.3	5.3	1.1414	NC_002505	4.55602e-06	1.13851e-05		VC0057	hypothetical protein	GeneID:2614443	NP_229716.1	52.5673
response regulator CDS	1147856	1148998	1143	forward	5.3	5.3	0.657298	NC_002505	4.56279e-06	1.13937e-05		VC1081	response regulator	GeneID:2614351	NP_230726.1	180.325
transposase OrfAB subunit B CDS	1937519	1938391	873	reverse	5.3	5.3	1.1054	NC_002505	4.57126e-06	1.14066e-05		VC1789	transposase OrfAB subunit B	GeneID:2613669	NP_231424.1	65.4156
DNA-binding transcriptional dual regulator SoxR CDS	94834	95280	447	reverse	5.3	5.3	1.01465	NC_002506	4.59131e-06	1.14483e-05		VCA0084	DNA-binding transcriptional dual regulator SoxR	GeneID:2612031	NP_232485.1	73.9458
ribonuclease H CDS	530684	531124	441	forward	5.3	5.3	2.63561	NC_002505	4.99462e-06	1.24449e-05		VC0498	ribonuclease H	GeneID:2615292	NP_230152.1	10.6184
diguanylate cyclase CDS	904820	905839	1020	forward	5.3	5.3	0.608126	NC_002506	5.12414e-06	1.27584e-05		VCA0956	diguanylate cyclase	GeneID:2612301	NP_233340.1	210.401
cyaY CDS	118690	119004	315	reverse	5.3	5.3	0.656319	NC_002505	5.17194e-06	1.28681e-05	cyaY	VC0123	frataxin-like protein	GeneID:2612963	NP_229782.1	188.989
siroheme synthase component enzyme CDS	1452643	1453581	939	forward	5.3	-5.3	-1.06969	NC_002505	5.35911e-06	1.33241e-05		VC1363	siroheme synthase component enzyme	GeneID:2614817	NP_231007.1	76.2044
UDP-N-acetylmuramoylalanyl-D-glutamyl-2, 6-diaminopimelate--D-alanyl-D-alanyl ligase CDS	2574653	2576014	1362	reverse	5.2	-5.2	-0.550319	NC_002505	5.65456e-06	1.40485e-05		VC2405	UDP-N-acetylmuramoylalanyl-D-glutamyl-2, 6-diaminopimelate--D-alanyl-D-alanyl ligase	GeneID:2613074	NP_232035.1	453.274
hypothetical protein CDS	1016610	1016927	318	reverse	5.2	-5.2	-1.42863	NC_002505	5.77272e-06	1.43317e-05		VC0952	hypothetical protein	GeneID:2614205	NP_230599.1	44.0272
ABC transporter ATP-binding protein CDS	1640002	1640724	723	forward	5.2	-5.2	-1.30183	NC_002505	5.82997e-06	1.44634e-05		VC1525	ABC transporter ATP-binding protein	GeneID:2613904	NP_231165.1	52.9433
D-isomer specific 2-hydroxyacid dehydrogenase family protein CDS	272562	273485	924	reverse	5.2	-5.2	-0.736139	NC_002505	5.90198e-06	1.46315e-05		VC0267	D-isomer specific 2-hydroxyacid dehydrogenase family protein	GeneID:2614473	NP_229923.1	170.761
magnesium transporter CDS	1786971	1788326	1356	forward	5.2	5.2	0.825164	NC_002505	5.95247e-06	1.4746e-05		VC1655	magnesium transporter	GeneID:2613786	NP_231292.1	142.524
transposase OrfAB subunit B CDS	357184	358056	873	reverse	5.2	5.2	1.15864	NC_002506	6.25719e-06	1.54897e-05		VCA0371	transposase OrfAB subunit B	GeneID:2612927	NP_232766.1	59.764
nagA CDS	1059719	1060855	1137	reverse	5.2	5.2	0.556857	NC_002505	6.29875e-06	1.55814e-05	nagA	VC0994	N-acetylglucosamine-6-phosphate deacetylase	GeneID:2614247	NP_230640.1	351.35
DOPA-dioxygenase-like protein CDS	844790	845119	330	forward	5.2	5.2	1.24032	NC_002505	6.31759e-06	1.56167e-05		VC0788	DOPA-dioxygenase-like protein	GeneID:2615331	NP_230437.1	48.3656
D-lactate dehydrogenase CDS	2691637	2692614	978	reverse	5.2	-5.2	-1.10995	NC_002505	6.66571e-06	1.64548e-05		VC2504	D-lactate dehydrogenase	GeneID:2615168	NP_232133.1	96.1912
acetoacetyl-CoA reductase CDS	629322	630062	741	reverse	5.2	-5.2	-2.67512	NC_002506	6.6662e-06	1.64548e-05		VCA0691	acetoacetyl-CoA reductase	GeneID:2612138	NP_233079.1	17.4995
glmU CDS	2948077	2949438	1362	reverse	5.1	-5.1	-0.51404	NC_002505	7.08851e-06	1.74847e-05	glmU	VC2762	bifunctional N-acetylglucosamine-1-phosphate uridyltransferase/glucosamine-1-phosphate acetyltransferase	GeneID:2614939	NP_232388.1	394.076
sensory box sensor histidine kinase CDS	1149990	1151309	1320	forward	5.1	5.1	0.858839	NC_002505	7.20722e-06	1.77647e-05		VC1084	sensory box sensor histidine kinase	GeneID:2614354	NP_230729.1	98.5854
methionine sulfoxide reductase B CDS	2151522	2151965	444	reverse	5.1	5.1	0.835852	NC_002505	7.22153e-06	1.77872e-05		VC1998	methionine sulfoxide reductase B	GeneID:2613502	NP_231632.1	96.7023
tRNA uridine 5-carboxymethylaminomethyl modification protein GidA CDS	2959151	2961046	1896	reverse	5.1	-5.1	-0.537446	NC_002505	7.55908e-06	1.86053e-05		VC2775	tRNA uridine 5-carboxymethylaminomethyl modification protein GidA	GeneID:2614952	NP_232401.1	377.422
hypothetical protein CDS	674741	675364	624	reverse	5.1	-5.1	-0.899552	NC_002506	7.85595e-06	1.93221e-05		VCA0729	hypothetical protein	GeneID:2611957	NP_233116.1	105.533
sspA CDS	606911	607546	636	forward	5.1	-5.1	-0.779435	NC_002505	7.96462e-06	1.95754e-05	sspA	VC0576	stringent starvation protein A	GeneID:2615253	NP_230227.1	188.652
hypothetical protein CDS	1646580	1647371	792	forward	5.1	5.1	0.891498	NC_002505	8.49812e-06	2.08717e-05		VC1534	hypothetical protein	GeneID:2613913	NP_231174.2	82.6534
DNA-damage-inducible protein F CDS	87681	89045	1365	reverse	5.1	5.1	0.94678	NC_002505	8.59711e-06	2.10998e-05		VC0090	DNA-damage-inducible protein F	GeneID:2615829	NP_229749.1	74.3948
ilvM CDS	27593	27877	285	reverse	5.1	5.1	1.07422	NC_002505	8.61938e-06	2.11393e-05	ilvM	VC0030	acetolactate synthase 2 regulatory subunit	GeneID:2614457	NP_229689.1	66.3063
ispG CDS	811088	812218	1131	forward	5.1	-5.1	-0.502086	NC_002505	8.83707e-06	2.16577e-05	ispG	VC0759	4-hydroxy-3-methylbut-2-en-1-yl diphosphate synthase	GeneID:2615302	NP_230408.1	438.232
MutT/nudix family protein CDS	2609692	2610318	627	reverse	5	-5	-0.795568	NC_002505	9.06775e-06	2.22073e-05		VC2435	MutT/nudix family protein	GeneID:2612977	NP_232065.1	140.254
sbcB CDS	1307189	1308613	1425	reverse	5	-5	-1.18514	NC_002505	9.21874e-06	2.2561e-05	sbcB	VC1234	exonuclease I	GeneID:2614671	NP_230879.1	67.7865
hypothetical protein CDS	1973909	1974481	573	forward	5	-5	-0.933233	NC_002505	9.33037e-06	2.28179e-05		VC1832	hypothetical protein	GeneID:2613586	NP_231466.1	89.7147
rluD CDS	757851	758825	975	forward	5	-5	-0.536937	NC_002505	9.35347e-06	2.28581e-05	rluD	VC0709	23S rRNA pseudouridine synthase D	GeneID:2615713	NP_230358.1	359.676
methyl-accepting chemotaxis protein CDS	1493881	1495806	1926	reverse	5	5	0.874727	NC_002505	9.38937e-06	2.29295e-05		VC1403	methyl-accepting chemotaxis protein	GeneID:2614035	NP_231046.1	83.9293
MutT/nudix family protein CDS	568826	569275	450	reverse	5	-5	-1.18316	NC_002506	9.47244e-06	2.3116e-05		VCA0632	MutT/nudix family protein	GeneID:2612941	NP_233021.1	58.9711
hypothetical protein CDS	1954253	1954672	420	reverse	5	5	1.58658	NC_002505	9.51254e-06	2.31974e-05		VC1812	hypothetical protein	GeneID:2613692	NP_231446.1	23.919
ElaA protein CDS	2747727	2748176	450	forward	5	5	0.94344	NC_002505	9.55902e-06	2.32942e-05		VC2565	ElaA protein	GeneID:2615582	NP_232193.1	86.1147
acetolactate synthase 3 catalytic subunit CDS	2661957	2663678	1722	reverse	5	-5	-0.420888	NC_002505	9.797e-06	2.38572e-05		VC2483	acetolactate synthase 3 catalytic subunit	GeneID:2613025	NP_232112.1	810.796
mobA CDS	1640678	1641289	612	forward	5	-5	-1.42153	NC_002505	1.00583e-05	2.44745e-05	mobA	VC1526	molybdopterin-guanine dinucleotide biosynthesis protein MobA	GeneID:2613905	NP_231166.1	45.568
peptide ABC transporter permease CDS	526419	527477	1059	reverse	5	-5	-1.1949	NC_002506	1.00647e-05	2.44745e-05		VCA0589	peptide ABC transporter permease	GeneID:2612571	NP_232979.1	57.1534
(Fe-S)-binding protein CDS	1324877	1325155	279	reverse	5	-5	-0.950329	NC_002505	1.02646e-05	2.49429e-05		VC1254	(Fe-S)-binding protein	GeneID:2614691	NP_230899.1	89.3499
paraquat-inducible protein A CDS	1887601	1888905	1305	forward	5	-5	-0.907425	NC_002505	1.05171e-05	2.55382e-05		VC1753	paraquat-inducible protein A	GeneID:2613758	NP_231389.1	101.234
trmB CDS	484499	485218	720	forward	5	5	0.773629	NC_002505	1.08412e-05	2.63068e-05	trmB	VC0453	tRNA (guanine-N(7)-)-methyltransferase	GeneID:2615115	NP_230107.1	124.804
ATP synthase F0F1 subunit gamma CDS	2951564	2952430	867	reverse	5	-5	-0.335187	NC_002505	1.09317e-05	2.65078e-05		VC2765	ATP synthase F0F1 subunit gamma	GeneID:2614942	NP_232391.1	3778.12
pyoverdine biosynthesis protein PvcB CDS	2094741	2095604	864	forward	4.9	4.9	1.27799	NC_002505	1.13441e-05	2.74882e-05		VC1944	pyoverdine biosynthesis protein PvcB	GeneID:2613574	NP_231578.1	41.7655
hypothetical protein CDS	218879	219757	879	forward	4.9	-4.9	-1.0233	NC_002506	1.13883e-05	2.75758e-05		VCA0201	hypothetical protein	GeneID:2612359	NP_232601.1	95.1722
hypothetical protein CDS	679770	680480	711	forward	4.9	4.9	0.613004	NC_002506	1.14744e-05	2.77649e-05		VCA0735	hypothetical protein	GeneID:2611940	NP_233122.1	238.154
hypothetical protein CDS	457023	458192	1170	reverse	4.9	-4.9	-1.45652	NC_002506	1.15224e-05	2.78614e-05		VCA0523	hypothetical protein	GeneID:2612753	NP_232914.1	42.8088
hypothetical protein CDS	475928	476497	570	forward	4.9	4.9	0.646654	NC_002506	1.15416e-05	2.78881e-05		VCA0539	hypothetical protein	GeneID:2612254	NP_232929.1	206.91
hypothetical protein CDS	1189671	1190480	810	forward	4.9	4.9	0.865965	NC_002505	1.19532e-05	2.88623e-05		VC1121	hypothetical protein	GeneID:2614391	NP_230766.1	85.8995
hypothetical protein CDS	679032	679571	540	forward	4.9	-4.9	-1.63224	NC_002506	1.21354e-05	2.92819e-05		VCA0734	hypothetical protein	GeneID:2611944	NP_233121.1	32.2299
hypothetical protein CDS	957203	957817	615	reverse	4.9	-4.9	-1.15417	NC_002506	1.21645e-05	2.93314e-05		VCA1004	hypothetical protein	GeneID:2612843	NP_233388.1	61.1049
hypothetical protein CDS	236912	237292	381	reverse	4.9	-4.9	-1.03826	NC_002505	1.22737e-05	2.95739e-05		VC0232	hypothetical protein	GeneID:2614425	NP_229889.1	70.2456
phoR CDS	772978	774279	1302	forward	4.9	4.9	0.84602	NC_002505	1.25648e-05	3.02542e-05	phoR	VC0720	phosphate regulon sensor protein	GeneID:2615729	NP_230369.1	95.1285
hypothetical protein CDS	461371	462360	990	forward	4.9	-4.9	-1.08711	NC_002506	1.28486e-05	3.09159e-05		VCA0527	hypothetical protein	GeneID:2612721	NP_232918.1	72.4132
sodium/proline symporter CDS	1021280	1022770	1491	reverse	4.9	4.9	0.592529	NC_002506	1.28663e-05	3.09368e-05		VCA1071	sodium/proline symporter	GeneID:2612001	NP_233453.1	196.108
hypothetical protein CDS	117393	118871	1479	forward	4.9	-4.9	-1.27487	NC_002506	1.33355e-05	3.20424e-05		VCA0108	hypothetical protein	GeneID:2612292	NP_232509.1	48.3423
multidrug resistance protein CDS	667397	670516	3120	forward	4.9	4.9	0.585094	NC_002505	1.34234e-05	3.22313e-05		VC0629	multidrug resistance protein	GeneID:2615417	NP_230278.2	254.581
hypothetical protein CDS	389588	389821	234	forward	4.9	4.9	1.59721	NC_002506	1.34685e-05	3.23168e-05		VCA0426	hypothetical protein	GeneID:2612030	NP_232820.1	23.8726
hypothetical protein CDS	1716549	1717325	777	reverse	4.9	-4.9	-0.792184	NC_002505	1.35892e-05	3.25836e-05		VC1603	hypothetical protein	GeneID:2613859	NP_231243.1	129.298
N5-glutamine S-adenosyl-L-methionine-dependent methyltransferase CDS	2273537	2274481	945	reverse	4.9	-4.9	-0.745187	NC_002505	1.3804e-05	3.30757e-05		VC2118	N5-glutamine S-adenosyl-L-methionine-dependent methyltransferase	GeneID:2613374	NP_231749.1	148.231
nrdG CDS	442416	442883	468	forward	4.9	-4.9	-1.98884	NC_002506	1.38603e-05	3.31876e-05	nrdG	VCA0512	anaerobic ribonucleotide reductase-activating protein	GeneID:2612588	NP_232903.1	23.4276
ftsA CDS	2566274	2567536	1263	reverse	4.9	4.9	0.407226	NC_002505	1.40061e-05	3.35131e-05	ftsA	VC2398	cell division protein FtsA	GeneID:2613067	NP_232028.1	660.862
hypothetical protein CDS	2140351	2140656	306	reverse	4.8	4.8	0.795893	NC_002505	1.43255e-05	3.42537e-05		VC1988	hypothetical protein	GeneID:2613492	NP_231622.1	109.503
response regulator CDS	1717391	1718077	687	reverse	4.8	-4.8	-1.2155	NC_002505	1.44631e-05	3.45585e-05		VC1604	response regulator	GeneID:2613860	NP_231244.1	52.9164
hypothetical protein CDS	47303	48229	927	reverse	4.8	-4.8	-1.01268	NC_002506	1.45043e-05	3.4633e-05		VCA0040	hypothetical protein	GeneID:2612430	NP_232441.1	80.5056
CDP-diacylglycerol--glycerol-3-phosphate 3-phosphatidyltransferase CDS	1293099	1293656	558	forward	4.8	-4.8	-1.02833	NC_002505	1.4716e-05	3.5114e-05		VC1215	CDP-diacylglycerol--glycerol-3-phosphate 3-phosphatidyltransferase	GeneID:2614648	NP_230860.1	71.9019
peptide ABC transporter ATP-binding protein CDS	651445	652440	996	reverse	4.8	4.8	1.22317	NC_002505	1.51648e-05	3.61598e-05		VC0616	peptide ABC transporter ATP-binding protein	GeneID:2615404	NP_230265.1	40.9928
thiopurine S-methyltransferase CDS	1301949	1302605	657	forward	4.8	-4.8	-1.46626	NC_002505	1.53703e-05	3.66082e-05		VC1226	thiopurine S-methyltransferase	GeneID:2614663	NP_230871.1	40.5879
N-acetyl-anhydromuranmyl-L-alanine amidase CDS	2595217	2595762	546	reverse	4.8	4.8	0.751754	NC_002505	1.53742e-05	3.66082e-05		VC2421	N-acetyl-anhydromuranmyl-L-alanine amidase	GeneID:2613090	NP_232051.1	114.786
methyl-accepting chemotaxis protein CDS	1005434	1007746	2313	reverse	4.8	4.8	1.12195	NC_002506	1.59092e-05	3.78561e-05		VCA1056	methyl-accepting chemotaxis protein	GeneID:2612073	NP_233438.1	45.431
methyl-accepting chemotaxis protein CDS	1496398	1498089	1692	forward	4.8	4.8	1.08108	NC_002505	1.59359e-05	3.78932e-05		VC1405	methyl-accepting chemotaxis protein	GeneID:2614037	NP_231048.2	70.3022
ubiA CDS	93464	94318	855	reverse	4.8	4.8	0.706582	NC_002505	1.60997e-05	3.82563e-05	ubiA	VC0094	4-hydroxybenzoate octaprenyltransferase	GeneID:2615771	NP_229753.1	134.466
chemotaxis protein CheY CDS	1052489	1052866	378	reverse	4.8	4.8	1.63014	NC_002506	1.63534e-05	3.88323e-05		VCA1096	chemotaxis protein CheY	GeneID:2612407	NP_233476.1	24.2819
signal peptidase I CDS	2644199	2645095	897	reverse	4.8	4.8	0.614315	NC_002505	1.64361e-05	3.90016e-05		VC2462	signal peptidase I	GeneID:2613004	NP_232091.1	232.498
N-acetylmuramic acid-6-phosphate etherase CDS	737715	738638	924	reverse	4.8	-4.8	-0.609998	NC_002505	1.64485e-05	3.90041e-05		VC0690	N-acetylmuramic acid-6-phosphate etherase	GeneID:2615479	NP_230339.1	211.616
truA CDS	1069965	1070759	795	forward	4.8	4.8	0.944078	NC_002505	1.70598e-05	4.04258e-05	truA	VC0999	tRNA pseudouridine synthase A	GeneID:2614252	NP_230645.1	67.6774
hypothetical protein CDS	433035	433313	279	reverse	4.8	4.8	1.21056	NC_002506	1.73474e-05	4.10789e-05		VCA0503	hypothetical protein	GeneID:2612799	NP_232894.1	38.8834
hypothetical protein CDS	2352144	2353277	1134	forward	4.7	-4.7	-0.797234	NC_002505	1.80752e-05	4.27729e-05		VC2208	hypothetical protein	GeneID:2613248	NP_231839.1	134.622
serB CDS	2501805	2502791	987	reverse	4.7	-4.7	-0.53779	NC_002505	1.83682e-05	4.34363e-05	serB	VC2345	phosphoserine phosphatase	GeneID:2613141	NP_231975.1	287.286
hypothetical protein CDS	373489	374364	876	forward	4.7	-4.7	-1.35416	NC_002506	1.89995e-05	4.48983e-05		VCA0399	hypothetical protein	GeneID:2612194	NP_232793.1	45.1146
ABC transporter ATP-binding protein CDS	2706146	2706949	804	reverse	4.7	-4.7	-0.88014	NC_002505	1.94955e-05	4.60388e-05		VC2520	ABC transporter ATP-binding protein	GeneID:2615184	NP_232149.1	122.049
hypothetical protein CDS	979484	979735	252	forward	4.7	-4.7	-0.901454	NC_002506	1.95452e-05	4.61245e-05		VCA1030	hypothetical protein	GeneID:2612197	NP_233414.1	93.7441
ATP-dependent helicase HepA CDS	2693488	2696397	2910	reverse	4.7	4.7	0.618339	NC_002505	2.00005e-05	4.71667e-05		VC2506	ATP-dependent helicase HepA	GeneID:2615170	NP_232135.1	166.995
ABC transporter substrate-binding protein CDS	751488	752324	837	forward	4.7	-4.7	-0.880781	NC_002506	2.02703e-05	4.77701e-05		VCA0807	ABC transporter substrate-binding protein	GeneID:2611890	NP_233193.1	91.7294
zinc-binding alcohol dehydrogenase CDS	22028	23008	981	reverse	4.7	-4.7	-0.720235	NC_002505	2.09625e-05	4.93674e-05		VC0026	zinc-binding alcohol dehydrogenase	GeneID:2614460	NP_229685.1	151.26
sensor histidine kinase CDS	1971491	1973701	2211	reverse	4.7	4.7	0.69689	NC_002505	2.11095e-05	4.96795e-05		VC1831	sensor histidine kinase	GeneID:2613585	NP_231465.1	134.801
glycine cleavage operon activator CDS	913349	914254	906	forward	4.7	4.7	0.805623	NC_002506	2.13238e-05	5.01496e-05		VCA0964	glycine cleavage operon activator	GeneID:2612746	NP_233348.1	90.2813
hypothetical protein CDS	1653917	1654900	984	forward	4.7	4.7	1.28397	NC_002505	2.17895e-05	5.12098e-05		VC1541	hypothetical protein	GeneID:2613920	NP_231181.1	33.9749
hypothetical protein CDS	396393	396563	171	forward	4.7	4.7	2.13469	NC_002505	2.19055e-05	5.14473e-05		VC0382	hypothetical protein	GeneID:2615025	NP_230036.1	12.8351
hemolysin secretion protein HylB CDS	240114	241760	1647	forward	4.7	4.7	0.598433	NC_002506	2.19986e-05	5.16026e-05		VCA0220	hemolysin secretion protein HylB	GeneID:2612596	NP_232619.1	188.695
hypothetical protein CDS	1832408	1832677	270	forward	4.7	-4.7	-0.707285	NC_002505	2.20017e-05	5.16026e-05		VC1699	hypothetical protein	GeneID:2613830	NP_231335.1	150.146
diguanylate cyclase CDS	90558	92381	1824	reverse	4.7	4.7	0.825327	NC_002506	2.22169e-05	5.20717e-05		VCA0080	diguanylate cyclase	GeneID:2612047	NP_232481.1	86.6046
hypothetical protein CDS	1471032	1471562	531	forward	4.7	4.7	0.855934	NC_002505	2.2285e-05	5.21959e-05		VC1377	hypothetical protein	GeneID:2614831	NP_231021.1	81.0471
hypothetical protein CDS	2110638	2110946	309	reverse	4.7	4.7	0.653731	NC_002505	2.23688e-05	5.23564e-05		VC1957	hypothetical protein	GeneID:2613461	NP_231591.1	145.857
hypothetical protein CDS	319123	319800	678	forward	4.6	-4.6	-1.25186	NC_002506	2.2754e-05	5.32216e-05		VCA0307	hypothetical protein	GeneID:2611925	NP_232703.1	53.005
hypothetical protein CDS	2734173	2734478	306	forward	4.6	4.6	1.06333	NC_002505	2.28662e-05	5.34478e-05		VC2551	hypothetical protein	GeneID:2615568	NP_232179.1	51.2367
amino acid ABC transporter ATP-binding protein CDS	2003660	2004430	771	reverse	4.6	4.6	1.08849	NC_002505	2.33188e-05	5.44687e-05		VC1864	amino acid ABC transporter ATP-binding protein	GeneID:2613618	NP_231498.1	51.2379
iron-enterobactin transporter substrate-binding protein CDS	832470	833447	978	forward	4.6	4.6	1.35235	NC_002505	2.37843e-05	5.55182e-05		VC0776	iron-enterobactin transporter substrate-binding protein	GeneID:2615319	NP_230425.1	38.0357
hypothetical protein CDS	2736044	2737309	1266	forward	4.6	4.6	0.67918	NC_002505	2.41688e-05	5.63774e-05		VC2554	hypothetical protein	GeneID:2615571	NP_232182.1	146.98
hypothetical protein CDS	1039548	1041218	1671	reverse	4.6	-4.6	-0.58262	NC_002506	2.48131e-05	5.78411e-05		VCA1085	hypothetical protein	GeneID:2612741	NP_233466.1	259.604
ferrous iron transport protein A CDS	2236014	2236244	231	reverse	4.6	4.6	1.06426	NC_002505	2.483e-05	5.78412e-05		VC2078	ferrous iron transport protein A	GeneID:2613334	NP_231710.1	55.2542
GGDEF family protein CDS	2637368	2638660	1293	reverse	4.6	4.6	0.62131	NC_002505	2.49813e-05	5.81542e-05		VC2454	GGDEF family protein	GeneID:2612996	NP_232083.1	171.863
fliH CDS	2284632	2285444	813	reverse	4.6	4.6	0.512604	NC_002505	2.53786e-05	5.90392e-05	fliH	VC2131	flagellar assembly protein H	GeneID:2613387	NP_231762.1	307.497
DNA topoisomerase IV subunit B CDS	2605598	2607478	1881	reverse	4.6	-4.6	-0.525527	NC_002505	2.67094e-05	6.2093e-05		VC2431	DNA topoisomerase IV subunit B	GeneID:2612973	NP_232061.1	340.938
hypothetical protein CDS	658854	659171	318	forward	4.6	4.6	1.78278	NC_002506	2.74525e-05	6.37774e-05		VCA0715	hypothetical protein	GeneID:2612012	NP_233102.1	19.7088
hypothetical protein CDS	343243	343521	279	reverse	4.6	4.6	1.15786	NC_002506	2.79807e-05	6.49606e-05		VCA0348	hypothetical protein	GeneID:2611871	NP_232744.1	42.1145
hypothetical protein CDS	1192749	1193276	528	forward	4.5	4.5	0.932765	NC_002505	2.82296e-05	6.54941e-05		VC1125	hypothetical protein	GeneID:2614395	NP_230770.1	65.9175
hypothetical protein CDS	986185	986433	249	forward	4.5	4.5	1.03361	NC_002506	2.85168e-05	6.61159e-05		VCA1035	hypothetical protein	GeneID:2612168	NP_233418.2	57.178
hypothetical protein CDS	666208	666498	291	forward	4.5	4.5	0.799155	NC_002506	2.86777e-05	6.64441e-05		VCA0722	hypothetical protein	GeneID:2611986	NP_233109.1	110.446
RTX toxin activating protein CDS	1549662	1550123	462	forward	4.5	4.5	0.97386	NC_002505	2.9225e-05	6.76664e-05		VC1450	RTX toxin activating protein	GeneID:2613956	NP_231093.1	61.7973
thiosulfate sulfurtransferase SseA CDS	554614	555444	831	forward	4.5	-4.5	-0.898845	NC_002506	2.95364e-05	6.83415e-05		VCA0620	thiosulfate sulfurtransferase SseA	GeneID:2612565	NP_233009.1	87.6241
hypothetical protein CDS	99076	99969	894	reverse	4.5	4.5	1.00396	NC_002506	2.968e-05	6.86275e-05		VCA0090	hypothetical protein	GeneID:2612004	NP_232491.1	53.9453
hypothetical protein CDS	2437066	2438154	1089	forward	4.5	-4.5	-0.927335	NC_002505	2.99387e-05	6.9179e-05		VC2282	hypothetical protein	GeneID:2613204	NP_231913.1	99.25
hypothetical protein CDS	2202606	2202938	333	reverse	4.5	4.5	0.632858	NC_002505	3.0169e-05	6.96645e-05		VC2044	hypothetical protein	GeneID:2613425	NP_231678.1	235.234
spindolin-like protein CDS	153872	155080	1209	forward	4.5	4.5	1.02464	NC_002506	3.16784e-05	7.31006e-05		VCA0140	spindolin-like protein	GeneID:2612397	NP_232540.1	62.0098
bax protein CDS	1528040	1528843	804	forward	4.5	-4.5	-1.25983	NC_002505	3.26421e-05	7.52739e-05		VC1430	bax protein	GeneID:2614062	NP_231073.1	46.0972
hypothetical protein CDS	1169871	1170281	411	reverse	4.5	4.5	1.17186	NC_002505	3.3957e-05	7.82538e-05		VC1100	hypothetical protein	GeneID:2614370	NP_230745.1	48.1509
membrane-bound lytic murein transglycosylase C CDS	481683	482810	1128	reverse	4.5	-4.5	-0.91795	NC_002505	3.41934e-05	7.87457e-05		VC0450	membrane-bound lytic murein transglycosylase C	GeneID:2615112	NP_230104.2	84.3897
GGDEF family protein CDS	2084780	2086747	1968	forward	4.5	4.5	0.992382	NC_002505	3.46091e-05	7.96495e-05		VC1934	GGDEF family protein	GeneID:2613563	NP_231568.1	72.7063
mannose-1-phosphate guanylyltransferase CDS	246640	247926	1287	forward	4.5	4.5	0.362285	NC_002505	3.53239e-05	8.12403e-05		VC0241	mannose-1-phosphate guanylyltransferase	GeneID:2614704	NP_229898.2	969.779
hypothetical protein CDS	356492	356866	375	reverse	4.4	4.4	1.97359	NC_002506	3.57784e-05	8.22305e-05		VCA0369	hypothetical protein	GeneID:2612399	NP_232765.1	13.671
hypothetical protein CDS	311455	312054	600	forward	4.4	4.4	1.06566	NC_002506	3.65731e-05	8.40008e-05		VCA0293	hypothetical protein	GeneID:2611959	NP_232689.1	55.372
response regulator CDS	1290575	1291219	645	forward	4.4	-4.4	-0.599438	NC_002505	3.66934e-05	8.42208e-05		VC1213	response regulator	GeneID:2614646	NP_230858.1	286.922
ruvC CDS	1986667	1987188	522	reverse	4.4	4.4	1.47435	NC_002505	3.79794e-05	8.71144e-05	ruvC	VC1847	Holliday junction resolvase	GeneID:2613601	NP_231481.1	25.2416
hypothetical protein CDS	438229	441987	3759	forward	4.4	-4.4	-0.475371	NC_002505	4.03809e-05	9.25609e-05		VC0414	hypothetical protein	GeneID:2614099	NP_230068.1	395.53
mazG CDS	2629908	2630723	816	reverse	4.4	-4.4	-0.80533	NC_002505	4.08324e-05	9.35334e-05	mazG	VC2450	nucleoside triphosphate pyrophosphohydrolase	GeneID:2612992	NP_232079.2	121.294
hypothetical protein CDS	425627	425884	258	forward	4.4	4.4	0.687954	NC_002506	4.08776e-05	9.35746e-05		VCA0488	hypothetical protein	GeneID:2612620	NP_232880.1	120.355
fadJ CDS	1116202	1118328	2127	forward	4.4	4.4	0.686336	NC_002505	4.34268e-05	9.93438e-05	fadJ	VC1047	multifunctional fatty acid oxidation complex subunit alpha	GeneID:2614317	NP_230692.2	163.371
O-succinylbenzoate synthase CDS	2123261	2124259	999	reverse	4.4	-4.4	-0.63902	NC_002505	4.44477e-05	0.000101612		VC1972	O-succinylbenzoate synthase	GeneID:2613476	NP_231606.1	182.69
hypothetical protein CDS	1617274	1618107	834	reverse	4.3	-4.3	-0.854088	NC_002505	4.5176e-05	0.000103199		VC1503	hypothetical protein	GeneID:2614009	NP_231144.2	96.6733
hypothetical protein CDS	199466	200341	876	forward	4.3	-4.3	-1.46324	NC_002506	4.5202e-05	0.000103199		VCA0181	hypothetical protein	GeneID:2611859	NP_232581.1	34.6785
cyclopropane-fatty-acyl-phospholipid synthase CDS	1190413	1191711	1299	forward	4.3	4.3	0.688724	NC_002505	4.5241e-05	0.000103219		VC1122	cyclopropane-fatty-acyl-phospholipid synthase	GeneID:2614392	NP_230767.1	160.307
hypothetical protein CDS	356492	357187	696	reverse	4.3	4.3	1.30732	NC_002506	4.62858e-05	0.000105533		VCA0370	hypothetical protein	GeneID:2612243	NP_232764.1	29.5519
hypothetical protein CDS	1627838	1628035	198	reverse	4.3	-4.3	-0.748549	NC_002505	4.69523e-05	0.000106982		VC1514	hypothetical protein	GeneID:2613893	NP_231154.1	163.391
formate--tetrahydrofolate ligase CDS	548080	549828	1749	forward	4.3	4.3	0.859085	NC_002506	4.88083e-05	0.000111137		VCA0614	formate--tetrahydrofolate ligase	GeneID:2612837	NP_233003.2	72.5308
TetR family transcriptional regulator CDS	710616	711350	735	forward	4.3	-4.3	-1.13213	NC_002506	4.93728e-05	0.000112348		VCA0767	TetR family transcriptional regulator	GeneID:2612341	NP_233153.1	77.0201
purT CDS	1302698	1303879	1182	reverse	4.3	-4.3	-1.1057	NC_002505	4.97578e-05	0.000113126	purT	VC1228	phosphoribosylglycinamide formyltransferase 2	GeneID:2614665	NP_230873.1	53.9584
leucine aminopeptidase-like protein CDS	757265	758695	1431	forward	4.3	4.3	1.39066	NC_002506	4.97805e-05	0.000113126		VCA0812	leucine aminopeptidase-like protein	GeneID:2611866	NP_233198.1	29.8676
hypothetical protein CDS	184758	185474	717	reverse	4.3	-4.3	-0.565532	NC_002506	5.06911e-05	0.000115119		VCA0167	hypothetical protein	GeneID:2611895	NP_232567.2	285.223
RfbT-like protein CDS	262098	262319	222	forward	4.3	4.3	0.725901	NC_002505	5.0864e-05	0.000115435		VC0255	RfbT-like protein	GeneID:2614183	NP_229911.1	111.854
hypothetical protein CDS	825292	825885	594	forward	4.3	-4.3	-0.606866	NC_002505	5.11727e-05	0.000116059		VC0770	hypothetical protein	GeneID:2615313	NP_230419.1	187.753
hypothetical protein CDS	2779240	2779725	486	forward	4.3	-4.3	-0.797622	NC_002505	5.1704e-05	0.000117187		VC2609	hypothetical protein	GeneID:2615626	NP_232237.1	108.858
hypothetical protein CDS	936465	936656	192	reverse	4.3	-4.3	-1.02768	NC_002505	5.25313e-05	0.000118983		VC0871	hypothetical protein	GeneID:2614538	NP_230518.1	65.5699
hemolysin CDS	608090	608659	570	reverse	4.3	-4.3	-0.666806	NC_002505	5.30045e-05	0.000119944		VC0578	hemolysin	GeneID:2615255	NP_230229.1	200.421
sensory box/GGDEF family protein CDS	2527789	2529528	1740	reverse	4.3	4.3	0.746542	NC_002505	5.30254e-05	0.000119944		VC2370	sensory box/GGDEF family protein	GeneID:2613039	NP_232000.1	127.78
ATP-dependent helicase DinG CDS	2141426	2143366	1941	reverse	4.2	-4.2	-0.853686	NC_002505	5.74564e-05	0.000129882		VC1990	ATP-dependent helicase DinG	GeneID:2613494	NP_231624.1	88.7427
transcriptional regulator CDS	1952631	1952861	231	reverse	4.2	4.2	2.36037	NC_002505	5.75908e-05	0.0001301		VC1809	transcriptional regulator	GeneID:2613689	NP_231443.1	11.4917
UDP-N-acetylglucosamine 1-carboxyvinyltransferase CDS	2702389	2703648	1260	reverse	4.2	-4.2	-0.431925	NC_002505	5.8348e-05	0.000131724		VC2514	UDP-N-acetylglucosamine 1-carboxyvinyltransferase	GeneID:2615178	NP_232143.1	656.011
hypothetical protein CDS	917882	918322	441	forward	4.2	4.2	0.954989	NC_002506	5.90068e-05	0.000133124		VCA0971	hypothetical protein	GeneID:2612656	NP_233355.1	57.0072
hypothetical protein CDS	14377	14493	117	forward	4.2	4.2	1.74935	NC_002505	6.1252e-05	0.000138098		VC0017	hypothetical protein	GeneID:2614874	NP_229676.1	16.1364
hypothetical protein CDS	174143	175090	948	forward	4.2	-4.2	-0.579654	NC_002505	6.45765e-05	0.000145498		VC0174	hypothetical protein	GeneID:2614284	NP_229831.1	195.992
sensory box/GGDEF family protein CDS	71512	73818	2307	forward	4.2	4.2	0.632619	NC_002505	6.46364e-05	0.000145538		VC0072	sensory box/GGDEF family protein	GeneID:2612952	NP_229731.1	205.149
pyrB CDS	2699599	2700528	930	forward	4.2	-4.2	-0.760122	NC_002505	6.54424e-05	0.000147181	pyrB	VC2510	aspartate carbamoyltransferase	GeneID:2615174	NP_232139.2	134.389
pyridoxamine 5'-phosphate oxidase CDS	1032448	1033083	636	reverse	4.2	-4.2	-0.608016	NC_002506	6.54517e-05	0.000147181		VCA1079	pyridoxamine 5'-phosphate oxidase	GeneID:2611970	NP_233460.1	246.09
lpxK CDS	2020871	2021881	1011	reverse	4.2	-4.2	-0.945749	NC_002505	6.66377e-05	0.00014975	lpxK	VC1877	tetraacyldisaccharide 4'-kinase	GeneID:2613631	NP_231511.1	83.9999
oligoribonuclease CDS	361157	361702	546	forward	4.2	-4.2	-1.00421	NC_002505	6.8891e-05	0.000154712		VC0341	oligoribonuclease	GeneID:2615077	NP_229995.1	67.2233
electron transport complex protein RnfG CDS	1081720	1082349	630	reverse	4.2	4.2	0.70603	NC_002505	6.95252e-05	0.000156034		VC1013	electron transport complex protein RnfG	GeneID:2614266	NP_230659.1	133.566
hypothetical protein CDS	1318803	1319198	396	reverse	4.2	4.2	0.567586	NC_002505	6.96702e-05	0.000156258		VC1247	hypothetical protein	GeneID:2614684	NP_230892.1	219.628
adenylyl-sulfate kinase CDS	2739165	2739812	648	reverse	4.2	4.2	1.26733	NC_002505	6.9726e-05	0.000156281		VC2558	adenylyl-sulfate kinase	GeneID:2615575	NP_232186.1	32.8123
tldD protein CDS	451399	452844	1446	forward	4.2	4.2	0.484923	NC_002505	7.01645e-05	0.000157161		VC0422	tldD protein	GeneID:2615683	NP_230076.1	439.568
hypothetical protein CDS	490560	490733	174	reverse	4.1	4.1	2.35245	NC_002506	7.12851e-05	0.000159567		VCA0553	hypothetical protein	GeneID:2612783	NP_232943.1	9.34572
methyl-accepting chemotaxis protein CDS	285034	286965	1932	forward	4.1	4.1	1.02729	NC_002506	7.17402e-05	0.000160481		VCA0268	methyl-accepting chemotaxis protein	GeneID:2612089	NP_232666.1	47.4779
aspartate carbamoyltransferase CDS	2700540	2701007	468	forward	4.1	-4.1	-1.2016	NC_002505	7.23521e-05	0.000161745		VC2511	aspartate carbamoyltransferase	GeneID:2615175	NP_232140.1	67.1964
adenosylcobinamide-phosphate synthase CDS	2544966	2545919	954	forward	4.1	-4.1	-1.21777	NC_002505	7.45506e-05	0.000166551		VC2380	adenosylcobinamide-phosphate synthase	GeneID:2613049	NP_232010.1	43.9288
hypothetical protein CDS	2259404	2259625	222	forward	4.1	-4.1	-0.940246	NC_002505	7.47101e-05	0.000166799		VC2098	hypothetical protein	GeneID:2613354	NP_231730.1	73.1411
carboxynorspermidine decarboxylase CDS	1743877	1745040	1164	reverse	4.1	4.1	0.667503	NC_002505	7.47666e-05	0.000166817		VC1623	carboxynorspermidine decarboxylase	GeneID:2613879	NP_231262.1	120.517
hypothetical protein CDS	1732238	1732786	549	forward	4.1	-4.1	-2.67317	NC_002505	7.54168e-05	0.000168158		VC1619	hypothetical protein	GeneID:2613875	NP_231259.1	13.683
hypothetical protein CDS	1883296	1884522	1227	forward	4.1	4.1	1.34142	NC_002505	7.63086e-05	0.000170037		VC1749	hypothetical protein	GeneID:2613754	NP_231385.1	26.8306
DNA-binding transcriptional regulator TorR CDS	1857523	1858227	705	reverse	4.1	-4.1	-0.612343	NC_002505	7.73504e-05	0.000172246		VC1719	DNA-binding transcriptional regulator TorR	GeneID:2613724	NP_231355.1	193.389
peptide ABC transporter permease CDS	527474	528556	1083	reverse	4.1	-4.1	-1.06776	NC_002506	7.89652e-05	0.000175728		VCA0590	peptide ABC transporter permease	GeneID:2612563	NP_232980.1	56.6759
queF CDS	962792	963637	846	reverse	4.1	-4.1	-0.868274	NC_002505	7.94047e-05	0.000176592	queF	VC0902	7-cyano-7-deazaguanine reductase	GeneID:2614193	NP_230549.2	81.7438
coproporphyrinogen III oxidase CDS	110051	111493	1443	forward	4.1	-4.1	-0.628675	NC_002505	7.97354e-05	0.000177213		VC0116	coproporphyrinogen III oxidase	GeneID:2614871	NP_229775.1	174.768
hypothetical protein CDS	1763861	1764268	408	forward	4.1	4.1	0.883935	NC_002505	7.98009e-05	0.000177244		VC1637	hypothetical protein	GeneID:2613768	NP_231274.1	66.8099
exodeoxyribonuclease VII small subunit CDS	950349	950591	243	reverse	4.1	-4.1	-1.02968	NC_002505	7.98637e-05	0.000177269		VC0891	exodeoxyribonuclease VII small subunit	GeneID:2614120	NP_230538.1	60.3816
repressor protein PhnR CDS	536432	537136	705	reverse	4.1	-4.1	-1.12627	NC_002506	8.05744e-05	0.000178714		VCA0600	repressor protein PhnR	GeneID:2612672	NP_232989.1	48.2418
DNA topoisomerase IV subunit A CDS	2603309	2605594	2286	reverse	4.1	4.1	0.47933	NC_002505	8.06189e-05	0.000178714		VC2430	DNA topoisomerase IV subunit A	GeneID:2612972	NP_232060.1	911.887
ruvB CDS	1984896	1985900	1005	reverse	4.1	4.1	0.585009	NC_002505	8.16177e-05	0.000180811	ruvB	VC1845	Holliday junction DNA helicase RuvB	GeneID:2613599	NP_231479.1	160.237
elongation factor P CDS	2830191	2830757	567	reverse	4.1	-4.1	-0.53305	NC_002505	8.2144e-05	0.00018186		VC2660	elongation factor P	GeneID:2615677	NP_232288.1	267.076
sensor histidine kinase CDS	1350777	1352132	1356	forward	4.1	-4.1	-1.16389	NC_002505	8.35725e-05	0.000184904		VC1276	sensor histidine kinase	GeneID:2614730	NP_230921.1	48.2574
RelB protein CDS	433310	433594	285	reverse	4.1	4.1	0.925063	NC_002506	8.57403e-05	0.000189578		VCA0504	RelB protein	GeneID:2612800	NP_232895.2	63.5205
hypothetical protein CDS	1755793	1757169	1377	reverse	4.1	-4.1	-1.09294	NC_002505	8.65729e-05	0.000191295		VC1631	hypothetical protein	GeneID:2613886	NP_231268.1	55.9514
TagA-like protein CDS	164096	167839	3744	forward	4.1	4.1	0.981369	NC_002506	8.68585e-05	0.000191803		VCA0148	TagA-like protein	GeneID:2612881	NP_232548.2	57.0307
gltX CDS	2366554	2368083	1530	reverse	4.1	-4.1	-0.544508	NC_002505	8.78262e-05	0.000193816	gltX	VC2214	glutamyl-tRNA synthetase	GeneID:2613253	NP_231845.1	310.255
helicase-like protein CDS	866873	869812	2940	reverse	4.1	-4.1	-0.717909	NC_002505	8.87822e-05	0.0001958		VC0812	helicase-like protein	GeneID:2615355	NP_230461.1	179.771
methyl-accepting chemotaxis protein CDS	1498168	1499484	1317	forward	4	4	0.72186	NC_002505	8.98043e-05	0.000197927		VC1406	methyl-accepting chemotaxis protein	GeneID:2614038	NP_231049.1	110.573
sucrose-6-phosphate dehydrogenase CDS	589860	591506	1647	forward	4	4	0.769627	NC_002506	9.02279e-05	0.000198733		VCA0655	sucrose-6-phosphate dehydrogenase	GeneID:2612580	NP_233044.1	90.3
mraW CDS	2579584	2580534	951	reverse	4	-4	-0.492184	NC_002505	9.05828e-05	0.000199387	mraW	VC2409	S-adenosyl-methyltransferase MraW	GeneID:2613078	NP_232039.1	278.037
flagellin CDS	2299084	2300220	1137	reverse	4	4	0.564485	NC_002505	9.08779e-05	0.000199908		VC2144	flagellin	GeneID:2613280	NP_231775.1	176.08
ABC transporter ATP-binding protein CDS	616926	617843	918	forward	4	-4	-0.758062	NC_002505	9.13087e-05	0.000200727		VC0589	ABC transporter ATP-binding protein	GeneID:2615377	NP_230239.1	141.475
TetR family transcriptional regulator CDS	1881716	1882345	630	reverse	4	4	1.05684	NC_002505	9.29571e-05	0.00020422		VC1746	TetR family transcriptional regulator	GeneID:2613751	NP_231382.1	57.1633
N-acetylmuramoyl-L-alanine amidase CDS	365320	367065	1746	forward	4	-4	-0.53625	NC_002505	9.32607e-05	0.000204756		VC0344	N-acetylmuramoyl-L-alanine amidase	GeneID:2615057	NP_229998.1	238.212
VgrG protein CDS	137581	140634	3054	forward	4	4	0.5798	NC_002506	9.43348e-05	0.000206982		VCA0123	VgrG protein	GeneID:2612828	NP_232524.1	170.181
transcriptional regulator TyrR CDS	1389975	1391516	1542	forward	4	-4	-0.661867	NC_002505	9.62576e-05	0.000211066		VC1308	transcriptional regulator TyrR	GeneID:2614762	NP_230952.1	177.88
hypothetical protein CDS	2668495	2669031	537	reverse	4	4	1.26422	NC_002505	9.64543e-05	0.000211363		VC2488	hypothetical protein	GeneID:2615145	NP_232117.1	30.011
hypothetical protein CDS	387025	387450	426	forward	4	4	0.854592	NC_002506	9.69885e-05	0.000212288		VCA0421	hypothetical protein	GeneID:2612063	NP_232815.1	68.9016
glutamate--cysteine ligase CDS	590084	591658	1575	forward	4	4	0.32432	NC_002505	9.70002e-05	0.000212288		VC0556	glutamate--cysteine ligase	GeneID:2615233	NP_230207.1	862.165
tryptophan-specific transport protein CDS	177193	178428	1236	reverse	4	4	1.20751	NC_002506	9.71025e-05	0.000212377		VCA0160	tryptophan-specific transport protein	GeneID:2612385	NP_232560.1	33.8308
ArsR family transcriptional regulator CDS	577872	578189	318	reverse	4	4	2.55275	NC_002506	9.77489e-05	0.000213655		VCA0642	ArsR family transcriptional regulator	GeneID:2612701	NP_233031.1	7.58148
ABC transporter permease CDS	1639295	1639993	699	forward	4	-4	-1.11962	NC_002505	9.78546e-05	0.00021375		VC1524	ABC transporter permease	GeneID:2613903	NP_231164.1	58.7971
panB CDS	619575	620369	795	reverse	4	4	0.486254	NC_002505	9.96172e-05	0.000217462	panB	VC0592	3-methyl-2-oxobutanoate hydroxymethyltransferase	GeneID:2615380	NP_230242.1	289.669
ribulose-phosphate 3-epimerase CDS	2796111	2796821	711	reverse	4	-4	-0.741072	NC_002505	0.00010347	0.000225729		VC2625	ribulose-phosphate 3-epimerase	GeneID:2615642	NP_232253.1	115.295
hypothetical protein CDS	2701112	2701501	390	forward	4	-4	-0.498228	NC_002505	0.000104921	0.00022875		VC2512	hypothetical protein	GeneID:2615176	NP_232141.1	408.162
LysR family transcriptional regulator CDS	837233	838159	927	forward	4	-4	-0.9193	NC_002505	0.000105337	0.000229511		VC0781	LysR family transcriptional regulator	GeneID:2615324	NP_230430.1	72.6863
fis CDS	299889	300185	297	reverse	4	4	0.68492	NC_002505	0.00010576	0.000230287	fis	VC0290	Fis family transcriptional regulator	GeneID:2615013	NP_229945.1	125.002
hypothetical protein CDS	912325	913248	924	reverse	4	4	1.11641	NC_002506	0.00010888	0.000236929		VCA0963	hypothetical protein	GeneID:2612745	NP_233347.1	48.2802
c-di-GMP phosphodiesterase A-like protein CDS	751247	753622	2376	reverse	4	-4	-0.694785	NC_002505	0.000109122	0.000237307		VC0703	c-di-GMP phosphodiesterase A-like protein	GeneID:2615707	NP_230352.1	148.175
hypothetical protein CDS	23395	26652	3258	forward	4	4	0.67517	NC_002506	0.000109997	0.000239057		VCA0020	hypothetical protein	GeneID:2612513	NP_232421.1	116.35
mraY CDS	2573574	2574656	1083	reverse	3.9	-3.9	-0.560292	NC_002505	0.000112371	0.000244062	mraY	VC2404	phospho-N-acetylmuramoyl-pentapeptide- transferase	GeneID:2613073	NP_232034.1	294.305
phosphatidate cytidylyltransferase CDS	2411183	2412025	843	reverse	3.9	-3.9	-0.80702	NC_002505	0.000114131	0.000247728		VC2255	phosphatidate cytidylyltransferase	GeneID:2613177	NP_231886.1	98.2647
hypothetical protein CDS	278541	279053	513	reverse	3.9	-3.9	-1.34355	NC_002506	0.00011548	0.000250498		VCA0258	hypothetical protein	GeneID:2612160	NP_232656.1	36.5984
acyltransferase CDS	31682	32566	885	forward	3.9	3.9	0.890914	NC_002505	0.000118053	0.000255919		VC0033	acyltransferase	GeneID:2614467	NP_229692.1	64.107
prfB CDS	709460	710558	1098	forward	3.9	-3.9	-0.519946	NC_002505	0.000119783	0.000259504	prfB	VC0663	peptide chain release factor 2	GeneID:2614955	NP_230312.1	340.982
hemC CDS	114761	115714	954	reverse	3.9	-3.9	-0.755436	NC_002505	0.00012	0.00025981	hemC	VC0120	porphobilinogen deaminase	GeneID:2614463	NP_229779.1	130.066
cytochrome d ubiquinol oxidase subunit I CDS	823951	825543	1593	forward	3.9	3.9	1.06037	NC_002506	0.000120126	0.000259919		VCA0872	cytochrome d ubiquinol oxidase subunit I	GeneID:2612600	NP_233258.1	47.5825
cytochrome c554 CDS	710204	710512	309	forward	3.9	-3.9	-1.35635	NC_002506	0.000121886	0.000263562		VCA0766	cytochrome c554	GeneID:2612340	NP_233152.2	34.8007
universal stress protein UspB CDS	77403	77726	324	forward	3.9	3.9	0.612059	NC_002505	0.000124601	0.000269263		VC0079	universal stress protein UspB	GeneID:2614421	NP_229738.1	135.717
guanosine 5'-monophosphate oxidoreductase CDS	213207	214250	1044	forward	3.9	-3.9	-0.655132	NC_002506	0.000127234	0.000274781		VCA0197	guanosine 5'-monophosphate oxidoreductase	GeneID:2612365	NP_232597.1	164.16
RfbL protein CDS	254753	256168	1416	forward	3.9	3.9	0.285646	NC_002505	0.000128013	0.00027629		VC0249	RfbL protein	GeneID:2614277	NP_229906.1	1694.28
flgI CDS	2340412	2341497	1086	reverse	3.9	-3.9	-0.471626	NC_002505	0.000130952	0.000282454	flgI	VC2193	flagellar basal body P-ring biosynthesis proteinFlgA	GeneID:2613233	NP_231824.1	317.005
transcriptional regulator CDS	2120030	2120575	546	reverse	3.9	-3.9	-1.0149	NC_002505	0.000131781	0.000284066		VC1968	transcriptional regulator	GeneID:2613472	NP_231602.1	55.6174
hypothetical protein CDS	2714147	2715007	861	forward	3.9	-3.9	-0.571471	NC_002505	0.000133709	0.00028804		VC2532	hypothetical protein	GeneID:2615195	NP_232160.1	231.913
hypothetical protein CDS	1265708	1266106	399	reverse	3.9	3.9	1.00841	NC_002505	0.00013396	0.0002884		VC1191	hypothetical protein	GeneID:2614624	NP_230836.1	60.8509
arginine transporter permease subunit ArtQ CDS	702263	702952	690	reverse	3.9	3.9	0.907487	NC_002506	0.00013653	0.000293749		VCA0758	arginine transporter permease subunit ArtQ	GeneID:2611835	NP_233144.1	70.761
LysR family transcriptional regulator CDS	92604	93491	888	reverse	3.9	3.9	0.955039	NC_002506	0.000137155	0.000294908		VCA0082	LysR family transcriptional regulator	GeneID:2612036	NP_232483.1	57.3892
hypothetical protein CDS	627727	628074	348	reverse	3.9	-3.9	-1.78431	NC_002506	0.000139359	0.00029946		VCA0689	hypothetical protein	GeneID:2612155	NP_233077.1	21.7094
hypothetical protein CDS	1539789	1540169	381	forward	3.9	3.9	1.05345	NC_002505	0.000139641	0.000299878		VC1443	hypothetical protein	GeneID:2614075	NP_231086.1	50.5979
iron(III) ABC transporter permease CDS	640027	641652	1626	forward	3.8	3.8	0.657069	NC_002505	0.000142121	0.000305015		VC0609	iron(III) ABC transporter permease	GeneID:2615397	NP_230258.1	125.936
aroE CDS	51668	52504	837	forward	3.8	-3.8	-0.888954	NC_002505	0.000143661	0.000308127	aroE	VC0056	shikimate 5-dehydrogenase	GeneID:2614442	NP_229715.1	85.313
bifunctional phosphoribosyl-AMP cyclohydrolase/phosphoribosyl-ATP pyrophosphatase protein CDS	1207786	1208418	633	forward	3.8	-3.8	-1.06107	NC_002505	0.000146238	0.000313457		VC1139	bifunctional phosphoribosyl-AMP cyclohydrolase/phosphoribosyl-ATP pyrophosphatase protein	GeneID:2614409	NP_230784.1	54.8271
glutathione S-transferase CDS	430170	430850	681	forward	3.8	3.8	0.973733	NC_002506	0.00014634	0.000313481		VCA0496	glutathione S-transferase	GeneID:2612923	NP_232887.1	49.5947
hypothetical protein CDS	776810	777004	195	forward	3.8	-3.8	-1.13874	NC_002506	0.000146559	0.000313755		VCA0831	hypothetical protein	GeneID:2612686	NP_233217.1	43.8997
hypothetical protein CDS	1922810	1923880	1071	reverse	3.8	-3.8	-1.75956	NC_002505	0.000147303	0.000315151		VC1773	hypothetical protein	GeneID:2613653	NP_231408.1	21.8514
hypothetical protein CDS	1261358	1261726	369	reverse	3.8	-3.8	-1.54385	NC_002505	0.000149046	0.000318683		VC1187	hypothetical protein	GeneID:2614620	NP_230832.1	28.2074
transcriptional regulator UhpA CDS	617798	618424	627	forward	3.8	-3.8	-1.8531	NC_002506	0.000150018	0.00032056		VCA0682	transcriptional regulator UhpA	GeneID:2612192	NP_233070.1	19.552
hypothetical protein CDS	554224	554592	369	forward	3.8	-3.8	-1.50918	NC_002506	0.000156121	0.000333396		VCA0619	hypothetical protein	GeneID:2612564	NP_233008.1	31.1536
hypothetical protein CDS	957262	958635	1374	reverse	3.8	3.8	0.291159	NC_002505	0.000160627	0.000342804		VC0899	hypothetical protein	GeneID:2614128	NP_230546.1	1293.88
phosphate ABC transporter substrate-binding protein CDS	774276	775253	978	forward	3.8	3.8	0.817742	NC_002505	0.000162781	0.000347186		VC0721	phosphate ABC transporter substrate-binding protein	GeneID:2615730	NP_230370.1	77.0893
hypothetical protein CDS	1369341	1371254	1914	reverse	3.8	-3.8	-0.77523	NC_002505	0.000162884	0.00034719		VC1291	hypothetical protein	GeneID:2614745	NP_230936.1	98.9627
cyclic 3',5'-adenosine monophosphate phosphodiesterase CDS	2608396	2609214	819	reverse	3.8	-3.8	-0.580699	NC_002505	0.000164177	0.000349729		VC2433	cyclic 3',5'-adenosine monophosphate phosphodiesterase	GeneID:2612975	NP_232063.1	241.637
ribose operon repressor CDS	146647	147651	1005	forward	3.8	-3.8	-0.679577	NC_002506	0.000165837	0.000353047		VCA0132	ribose operon repressor	GeneID:2612711	NP_232533.1	129.517
hypothetical protein CDS	373993	374199	207	forward	3.8	3.8	1.18863	NC_002505	0.00017439	0.000371023		VC0351	hypothetical protein	GeneID:2615064	NP_230005.1	35.2645
hypothetical protein CDS	1667625	1667987	363	reverse	3.8	3.8	0.870081	NC_002505	0.000175071	0.000372242		VC1556	hypothetical protein	GeneID:2613935	NP_231196.1	86.0437
hypothetical protein CDS	992138	993364	1227	reverse	3.8	3.8	1.0919	NC_002505	0.000177255	0.000376653		VC0929	hypothetical protein	GeneID:2614149	NP_230576.1	48.9327
acetyl-CoA carboxylase biotin carboxyl carrier protein subunit CDS	303771	304232	462	reverse	3.8	-3.8	-0.366907	NC_002505	0.000177386	0.000376698		VC0296	acetyl-CoA carboxylase biotin carboxyl carrier protein subunit	GeneID:2614966	NP_229951.2	591.022
hypothetical protein CDS	687762	688013	252	forward	3.7	3.7	0.882585	NC_002506	0.000178338	0.000378486		VCA0743	hypothetical protein	GeneID:2611919	NP_233130.1	57.0691
DNA ligase CDS	1654907	1655755	849	reverse	3.7	3.7	1.70043	NC_002505	0.000184217	0.000390698		VC1542	DNA ligase	GeneID:2613921	NP_231182.1	16.2526
malate oxidoreductase CDS	2848336	2849613	1278	forward	3.7	3.7	0.384503	NC_002505	0.000184319	0.000390698		VC2681	malate oxidoreductase	GeneID:2615509	NP_232309.1	468.439
hypothetical protein CDS	2890041	2892362	2322	forward	3.7	-3.7	-0.450554	NC_002505	0.000184964	0.000391822		VC2716	hypothetical protein	GeneID:2615544	NP_232343.1	339.613
hypothetical protein CDS	2157848	2158204	357	forward	3.7	3.7	0.5251	NC_002505	0.000186444	0.000394715		VC2005	hypothetical protein	GeneID:2613509	NP_231639.1	201.38
biotin synthase CDS	1181957	1183009	1053	forward	3.7	3.7	1.27576	NC_002505	0.000187069	0.000395794		VC1112	biotin synthase	GeneID:2614382	NP_230757.1	41.1751
hypothetical protein CDS	917056	917370	315	reverse	3.7	-3.7	-1.18262	NC_002506	0.000189804	0.000401333		VCA0970	hypothetical protein	GeneID:2612655	NP_233354.1	44.8976
hypothetical protein CDS	2878901	2879572	672	reverse	3.7	3.7	1.01149	NC_002505	0.000191957	0.000405635		VC2706	hypothetical protein	GeneID:2615534	NP_232333.1	47.9186
(Fe-S)-binding protein CDS	363575	364684	1110	reverse	3.7	3.7	0.610233	NC_002505	0.000193793	0.000409265		VC0342	(Fe-S)-binding protein	GeneID:2615055	NP_229996.1	133.8
methyl-accepting chemotaxis protein CDS	1485193	1486428	1236	reverse	3.7	3.7	0.88116	NC_002505	0.000198025	0.000417945		VC1394	methyl-accepting chemotaxis protein	GeneID:2614026	NP_231038.1	65.0638
DNA-binding response regulator CDS	1061510	1062166	657	reverse	3.7	-3.7	-1.09213	NC_002506	0.000198734	0.000419183		VCA1105	DNA-binding response regulator	GeneID:2612779	NP_233484.1	50.8156
hypothetical protein CDS	1471848	1472312	465	reverse	3.7	3.7	0.842471	NC_002505	0.000200238	0.000422096		VC1379	hypothetical protein	GeneID:2614833	NP_231023.1	77.1349
hypothetical protein CDS	386465	386779	315	forward	3.7	3.7	1.19801	NC_002506	0.000207683	0.000437523		VCA0420	hypothetical protein	GeneID:2612070	NP_232814.2	32.3392
peptide ABC transporter permease CDS	171999	173027	1029	forward	3.7	-3.7	-0.849757	NC_002505	0.000208652	0.000439294		VC0172	peptide ABC transporter permease	GeneID:2614557	NP_229829.1	85.4608
hypothetical protein CDS	802066	803145	1080	reverse	3.7	3.7	0.707657	NC_002506	0.000217913	0.000458511		VCA0851	hypothetical protein	GeneID:2612401	NP_233237.1	99.9728
acetyltransferase CDS	417604	417921	318	forward	3.7	3.7	1.35367	NC_002506	0.000219983	0.000462583		VCA0473	acetyltransferase	GeneID:2612339	NP_232865.1	23.1719
hypothetical protein CDS	342679	343092	414	forward	3.7	3.7	1.33218	NC_002506	0.000220742	0.000463896		VCA0347	hypothetical protein	GeneID:2611880	NP_232743.1	24.4379
hypothetical protein CDS	927021	927389	369	forward	3.7	-3.7	-1.44259	NC_002505	0.00022104	0.000464239		VC0862	hypothetical protein	GeneID:2614529	NP_230509.1	28.7627
hypothetical protein CDS	414638	414796	159	reverse	3.7	3.7	1.94388	NC_002506	0.000222123	0.000466227		VCA0467	hypothetical protein	GeneID:2611853	NP_232859.1	12.8137
hypothetical protein CDS	1929989	1930282	294	forward	3.7	-3.7	-2.40186	NC_002505	0.000222432	0.000466591		VC1780	hypothetical protein	GeneID:2613660	NP_231415.1	14.5372
bifunctional riboflavin kinase/FMN adenylyltransferase CDS	727688	728656	969	forward	3.6	-3.6	-0.523422	NC_002505	0.000224316	0.000470257		VC0681	bifunctional riboflavin kinase/FMN adenylyltransferase	GeneID:2615470	NP_230330.1	258.693
hypothetical protein CDS	324270	324428	159	reverse	3.6	3.6	1.7703	NC_002506	0.0002272	0.000476012		VCA0315	hypothetical protein	GeneID:2612262	NP_232711.1	13.511
neuraminidase CDS	1933231	1935654	2424	forward	3.6	-3.6	-0.563839	NC_002505	0.000230341	0.000482298		VC1784	neuraminidase	GeneID:2613664	NP_231419.1	210.084
NADH dehydrogenase subunit II-like protein CDS	20943	21200	258	forward	3.6	-3.6	-0.843593	NC_002505	0.000232204	0.000485902		VC0023	NADH dehydrogenase subunit II-like protein	GeneID:2614868	NP_229682.1	99.0253
fliN CDS	2278587	2279003	417	reverse	3.6	3.6	0.398986	NC_002505	0.000235123	0.000491711	fliN	VC2125	flagellar motor switch protein	GeneID:2613381	NP_231756.1	363.187
ferredoxin CDS	769308	769562	255	reverse	3.6	3.6	1.00782	NC_002505	0.000235589	0.000492152		VC0716	ferredoxin	GeneID:2615725	NP_230365.1	43.3919
pssA CDS	329711	331051	1341	reverse	3.6	-3.6	-0.59936	NC_002505	0.000235712	0.000492152	pssA	VC0315	phosphatidylserine synthase	GeneID:2615106	NP_229969.1	151.724
lpxB CDS	2401895	2403034	1140	reverse	3.6	-3.6	-0.768896	NC_002505	0.000235763	0.000492152	lpxB	VC2247	lipid-A-disaccharide synthase	GeneID:2613169	NP_231878.1	96.2349
hypothetical protein CDS	4445	4723	279	forward	3.6	3.6	0.696708	NC_002506	0.000236063	0.000492479		VCA0005	hypothetical protein	GeneID:2612219	NP_232406.1	103.618
hypothetical protein CDS	1996384	1997163	780	forward	3.6	-3.6	-0.992987	NC_002505	0.000237437	0.000495045		VC1856	hypothetical protein	GeneID:2613610	NP_231490.1	52.7087
toxin co-regulated pilus biosynthesis protein D CDS	894855	895691	837	forward	3.6	-3.6	-2.99839	NC_002505	0.000241398	0.000502957		VC0833	toxin co-regulated pilus biosynthesis protein D	GeneID:2614500	NP_230481.1	10.451
hypothetical protein CDS	1346017	1346733	717	reverse	3.6	3.6	1.09833	NC_002505	0.000241525	0.000502957		VC1271	hypothetical protein	GeneID:2614725	NP_230916.1	38.6657
hypothetical protein CDS	835734	836795	1062	forward	3.6	3.6	0.834951	NC_002506	0.000242755	0.000505212		VCA0884	hypothetical protein	GeneID:2612378	NP_233270.1	79.8926
bcp CDS	2308172	2308639	468	forward	3.6	-3.6	-0.543228	NC_002505	0.000244399	0.000508327	bcp	VC2160	thioredoxin-dependent thiol peroxidase	GeneID:2613296	NP_231791.1	185.273
glycerol-3-phosphate ABC transporter permease CDS	1662637	1663518	882	forward	3.6	3.6	2.00051	NC_002505	0.00024576	0.000510849		VC1550	glycerol-3-phosphate ABC transporter permease	GeneID:2613929	NP_231190.1	17.7555
2-octaprenyl-6-methoxyphenol hydroxylase CDS	2654602	2655831	1230	reverse	3.6	3.6	0.41288	NC_002505	0.000246179	0.000511409		VC2474	2-octaprenyl-6-methoxyphenol hydroxylase	GeneID:2613016	NP_232103.1	325.481
hypothetical protein CDS	537151	537519	369	reverse	3.6	3.6	0.781673	NC_002505	0.000247882	0.000514635		VC0505	hypothetical protein	GeneID:2615797	NP_230156.1	69.3811
LamB/YcsF family protein CDS	718129	718869	741	forward	3.6	-3.6	-0.918425	NC_002506	0.00025518	0.000529468		VCA0776	LamB/YcsF family protein	GeneID:2612752	NP_233162.1	63.8274
LysR family transcriptional regulator CDS	1699073	1699954	882	reverse	3.6	3.6	0.824212	NC_002505	0.000257172	0.00053328		VC1588	LysR family transcriptional regulator	GeneID:2613842	NP_231228.1	61.1306
hypothetical protein CDS	159145	160200	1056	forward	3.6	-3.6	-1.07539	NC_002506	0.000260358	0.000539559		VCA0144	hypothetical protein	GeneID:2612868	NP_232544.1	49.4235
hypothetical protein CDS	1729045	1729557	513	reverse	3.6	3.6	1.41945	NC_002505	0.000260818	0.000540187		VC1615	hypothetical protein	GeneID:2613871	NP_231255.1	21.3004
multidrug efflux protein CDS	1652340	1653713	1374	forward	3.6	-3.6	-1.26296	NC_002505	0.0002697	0.000558246		VC1540	multidrug efflux protein	GeneID:2613919	NP_231180.2	36.8222
GGDEF family protein CDS	1712741	1713802	1062	forward	3.6	-3.6	-0.889717	NC_002505	0.000277727	0.000574516		VC1599	GGDEF family protein	GeneID:2613855	NP_231239.1	65.5687
nucleoside diphosphate kinase regulator CDS	544995	545402	408	forward	3.6	3.6	0.477234	NC_002506	0.000278114	0.000574969		VCA0607	nucleoside diphosphate kinase regulator	GeneID:2612215	NP_232996.1	239.808
MesJ protein CDS	2395256	2396578	1323	reverse	3.6	-3.6	-0.833086	NC_002505	0.000279768	0.000577926		VC2242	MesJ protein	GeneID:2613164	NP_231873.1	81.3588
hypothetical protein CDS	1991447	1991902	456	forward	3.6	-3.6	-1.27763	NC_002505	0.00027988	0.000577926		VC1852	hypothetical protein	GeneID:2613606	NP_231486.1	35.2636
hypothetical protein CDS	383328	383651	324	forward	3.6	3.6	1.45333	NC_002506	0.000280885	0.000579653		VCA0416	hypothetical protein	GeneID:2612094	NP_232810.1	21.1628
hypothetical protein CDS	243212	244984	1773	reverse	3.5	3.5	0.330136	NC_002505	0.000281878	0.000581353		VC0239	hypothetical protein	GeneID:2614707	NP_229896.1	625.124
Sco1-like protein CDS	46104	46685	582	reverse	3.5	-3.5	-0.907794	NC_002506	0.000284572	0.000586557		VCA0038	Sco1-like protein	GeneID:2612442	NP_232439.1	79.3078
primosomal replication protein N`` CDS	1997148	1997711	564	forward	3.5	-3.5	-1.31269	NC_002505	0.000286823	0.000590842		VC1857	primosomal replication protein N``	GeneID:2613611	NP_231491.1	31.8595
hypothetical protein CDS	517364	519061	1698	reverse	3.5	3.5	0.549901	NC_002506	0.000295895	0.000609164		VCA0578	hypothetical protein	GeneID:2612692	NP_232968.1	184.962
MSHA biogenesis protein MshM CDS	429391	430236	846	forward	3.5	3.5	0.538982	NC_002505	0.00029982	0.000616874		VC0403	MSHA biogenesis protein MshM	GeneID:2614088	NP_230057.1	197.051
hypothetical protein CDS	204113	204490	378	forward	3.5	3.5	1.16348	NC_002505	0.000300894	0.000618715		VC0198	hypothetical protein	GeneID:2614282	NP_229855.1	29.493
LysR family transcriptional regulator CDS	778082	778960	879	forward	3.5	-3.5	-1.05617	NC_002506	0.0003029	0.000622466		VCA0833	LysR family transcriptional regulator	GeneID:2612647	NP_233219.1	45.8303
coaD CDS	228271	228765	495	reverse	3.5	-3.5	-0.795108	NC_002505	0.000305167	0.00062675	coaD	VC0222	phosphopantetheine adenylyltransferase	GeneID:2614272	NP_229879.1	83.7401
hypothetical protein CDS	352409	352675	267	forward	3.5	-3.5	-2.69991	NC_002506	0.000306034	0.000628156		VCA0364	hypothetical protein	GeneID:2612730	NP_232759.1	10.7067
ParA family protein CDS	2957731	2958504	774	reverse	3.5	-3.5	-0.344489	NC_002505	0.000310145	0.000636215		VC2773	ParA family protein	GeneID:2614950	NP_232399.1	677.366
infA CDS	1873592	1873810	219	forward	3.5	-3.5	-1.10592	NC_002505	0.000313968	0.000643672	infA	VC1737	translation initiation factor IF-1	GeneID:2613742	NP_231373.1	46.192
hypothetical protein CDS	183957	184388	432	reverse	3.5	3.5	0.815686	NC_002505	0.000314528	0.000644436		VC0182	hypothetical protein	GeneID:2614173	NP_229839.1	62.2042
GGDEF family protein CDS	1704617	1705906	1290	forward	3.5	3.5	1.26038	NC_002505	0.000319126	0.000653466		VC1593	GGDEF family protein	GeneID:2613847	NP_231233.1	26.1268
fliE CDS	2288322	2288633	312	reverse	3.5	3.5	0.59914	NC_002505	0.000319398	0.000653633	fliE	VC2134	flagellar hook-basal body protein FliE	GeneID:2613390	NP_231765.2	184.854
phosphotyrosine protein phosphatase CDS	978644	979144	501	forward	3.5	3.5	0.692453	NC_002505	0.00031992	0.000654313		VC0916	phosphotyrosine protein phosphatase	GeneID:2614136	NP_230563.1	95.1186
hypothetical protein CDS	1834309	1834800	492	forward	3.5	-3.5	-0.719636	NC_002505	0.000324134	0.000662536		VC1703	hypothetical protein	GeneID:2613708	NP_231339.1	101.219
LysR family transcriptional regulator CDS	2261526	2262404	879	forward	3.5	3.5	0.87333	NC_002505	0.000328743	0.000671559		VC2103	LysR family transcriptional regulator	GeneID:2613359	NP_231735.1	62.5388
ispD CDS	560064	560762	699	forward	3.5	-3.5	-0.796508	NC_002505	0.00032988	0.00067348	ispD	VC0528	2-C-methyl-D-erythritol 4-phosphate cytidylyltransferase	GeneID:2615819	NP_230179.1	82.9383
psd CDS	359021	359878	858	reverse	3.5	3.5	0.495928	NC_002505	0.000334772	0.000683062	psd	VC0339	phosphatidylserine decarboxylase	GeneID:2615075	NP_229993.1	194.402
hypothetical protein CDS	370629	371468	840	forward	3.5	-3.5	-0.590976	NC_002506	0.000337456	0.000688129		VCA0395	hypothetical protein	GeneID:2612424	NP_232789.1	162.242
hypothetical protein CDS	338321	338827	507	forward	3.5	3.5	0.970924	NC_002506	0.000339378	0.000691638		VCA0340	hypothetical protein	GeneID:2612516	NP_232736.1	48.5076
hemH CDS	1264436	1265542	1107	reverse	3.5	-3.5	-0.721429	NC_002505	0.000340316	0.00069314	hemH	VC1190	phosphoribosylaminoimidazole-succinocarboxamide synthase	GeneID:2614623	NP_230835.2	98.5583
uvrB CDS	1087790	1089819	2031	forward	3.5	-3.5	-0.508413	NC_002505	0.000344718	0.000701689	uvrB	VC1018	excinuclease ABC subunit B	GeneID:2614957	NP_230664.1	227.628
peptide ABC transporter permease CDS	654497	655483	987	reverse	3.4	3.4	1.30905	NC_002505	0.000362148	0.000736731		VC0619	peptide ABC transporter permease	GeneID:2615407	NP_230268.1	23.954
diaminobutyrate--2-oxoglutarate aminotransferase CDS	769955	771190	1236	reverse	3.4	-3.4	-1.53444	NC_002506	0.000371618	0.000755551		VCA0824	diaminobutyrate--2-oxoglutarate aminotransferase	GeneID:2612355	NP_233210.1	24.737
MSHA pilin protein MshD CDS	436458	437069	612	forward	3.4	-3.4	-0.820157	NC_002505	0.00037722	0.000766055		VC0411	MSHA pilin protein MshD	GeneID:2614096	NP_230065.1	80.9614
recR CDS	1125183	1125785	603	forward	3.4	3.4	0.403019	NC_002505	0.000377231	0.000766055	recR	VC1056	recombination protein RecR	GeneID:2614326	NP_230701.1	368.344
penicillin binding proteins/beta lactamase transcription regulator BolA CDS	2451257	2451577	321	reverse	3.4	-3.4	-0.876186	NC_002505	0.00038002	0.000771263		VC2296	penicillin binding proteins/beta lactamase transcription regulator BolA	GeneID:2613092	NP_231927.1	72.0192
pcm CDS	563097	563723	627	forward	3.4	-3.4	-0.684467	NC_002505	0.000380559	0.000771901	pcm	VC0532	protein-L-isoaspartate O-methyltransferase	GeneID:2615201	NP_230183.1	109.48
AraC family transcriptional regulator CDS	1144671	1145510	840	forward	3.4	3.4	1.00391	NC_002505	0.000393555	0.00079779		VC1076	AraC family transcriptional regulator	GeneID:2614346	NP_230721.1	67.9405
LysR family transcriptional regulator CDS	2547605	2548465	861	forward	3.4	-3.4	-0.857173	NC_002505	0.000396502	0.00080329		VC2383	LysR family transcriptional regulator	GeneID:2613052	NP_232013.1	69.9598
antibiotic acetyltransferase CDS	271933	272631	699	forward	3.4	3.4	1.32163	NC_002506	0.00040752	0.000825009		VCA0253	antibiotic acetyltransferase	GeneID:2612152	NP_232651.1	22.9178
iron(III) ABC transporter permease CDS	250748	251698	951	forward	3.4	3.4	1.08876	NC_002506	0.000407702	0.000825009		VCA0229	iron(III) ABC transporter permease	GeneID:2612771	NP_232628.1	32.1684
RTX toxin transporter CDS	1546757	1548919	2163	reverse	3.4	3.4	1.17115	NC_002505	0.000408619	0.000826377		VC1448	RTX toxin transporter	GeneID:2614080	NP_231091.1	30.7688
hypothetical protein CDS	740482	740988	507	reverse	3.4	-3.4	-0.961157	NC_002506	0.000409088	0.00082684		VCA0799	hypothetical protein	GeneID:2612666	NP_233185.1	51.5524
HflC protein CDS	372970	373950	981	forward	3.4	-3.4	-0.262605	NC_002505	0.000410005	0.000828206		VC0350	HflC protein	GeneID:2615063	NP_230004.1	1374.1
phosphate ABC transporter substrate-binding protein CDS	79473	80294	822	forward	3.4	3.4	1.33668	NC_002506	0.000418864	0.000845604		VCA0070	phosphate ABC transporter substrate-binding protein	GeneID:2612095	NP_232471.2	21.0499
hypothetical protein CDS	900939	901259	321	forward	3.4	-3.4	-1.10011	NC_002506	0.000425995	0.000859495		VCA0951	hypothetical protein	GeneID:2612764	NP_233335.1	42.6915
hypothetical protein CDS	279866	280276	411	reverse	3.4	-3.4	-1.28428	NC_002506	0.000429782	0.000866625		VCA0262	hypothetical protein	GeneID:2612130	NP_232660.1	30.8846
mgsA CDS	656909	657364	456	forward	3.4	-3.4	-0.814284	NC_002506	0.000437633	0.00088194	mgsA	VCA0711	methylglyoxal synthase	GeneID:2612037	NP_233098.1	73.9993
imidazolonepropionase CDS	1280554	1281762	1209	reverse	3.3	3.3	0.674925	NC_002505	0.000446701	0.000899685		VC1205	imidazolonepropionase	GeneID:2614638	NP_230850.1	91.0755
inosine-guanosine kinase CDS	1196815	1198119	1305	forward	3.3	-3.3	-0.869415	NC_002505	0.000447321	0.000900408		VC1129	inosine-guanosine kinase	GeneID:2614399	NP_230774.1	68.0748
hypothetical protein CDS	391927	392361	435	forward	3.3	3.3	0.639743	NC_002506	0.000451661	0.000908612		VCA0432	hypothetical protein	GeneID:2611999	NP_232826.1	101.984
gamma-glutamyltranspeptidase CDS	495055	496623	1569	forward	3.3	3.3	2.09696	NC_002506	0.000453251	0.000911276		VCA0558	gamma-glutamyltranspeptidase	GeneID:2612648	NP_232948.1	131.481
hypothetical protein CDS	374240	374467	228	reverse	3.3	3.3	0.907027	NC_002505	0.000455086	0.00091443		VC0352	hypothetical protein	GeneID:2615065	NP_230006.2	64.2926
GDXG family lipase CDS	426408	427325	918	forward	3.3	3.3	0.725527	NC_002506	0.000463232	0.000930255		VCA0490	GDXG family lipase	GeneID:2612233	NP_232882.2	89.0661
methyl-accepting chemotaxis protein CDS	598557	600320	1764	forward	3.3	-3.3	-0.690543	NC_002506	0.000466711	0.000936692		VCA0663	methyl-accepting chemotaxis protein	GeneID:2612510	NP_233052.1	104.89
aroB CDS	2799345	2800445	1101	reverse	3.3	-3.3	-0.417479	NC_002505	0.000507346	0.00101765	aroB	VC2628	3-dehydroquinate synthase	GeneID:2615645	NP_232256.1	419.34
yajC CDS	795485	795817	333	forward	3.3	-3.3	-0.418824	NC_002505	0.000517417	0.001037	yajC	VC0742	preprotein translocase subunit YajC	GeneID:2615751	NP_230391.1	361.24
hypothetical protein CDS	2681920	2683173	1254	reverse	3.3	-3.3	-0.426513	NC_002505	0.000517593	0.001037		VC2497	hypothetical protein	GeneID:2615160	NP_232126.1	309.624
ToxR-activated gene A protein CDS	876974	880015	3042	forward	3.3	3.3	0.969772	NC_002505	0.000518695	0.0010386		VC0820	ToxR-activated gene A protein	GeneID:2614487	NP_230468.1	40.7807
phosphotyrosine protein phosphatase CDS	1109436	1109903	468	forward	3.3	-3.3	-1.37727	NC_002505	0.000523221	0.00104705		VC1041	phosphotyrosine protein phosphatase	GeneID:2614311	NP_230686.1	29.4815
membrane protein CDS	1520836	1520994	159	forward	3.3	3.3	0.77811	NC_002505	0.000533719	0.00106744		VC1422a	membrane protein	GeneID:16691853	YP_008474265.1	78.8025
flgJ CDS	2339463	2340401	939	reverse	3.3	3.3	0.439525	NC_002505	0.000537155	0.00107369	flgJ	VC2192	flagellar rod assembly protein/muramidase FlgJ	GeneID:2613232	NP_231823.1	276.054
hypothetical protein CDS	347308	348015	708	forward	3.2	-3.2	-0.967106	NC_002506	0.000574088	0.00114684		VCA0356	hypothetical protein	GeneID:2612367	NP_232752.1	49.3616
peptide ABC transporter permease CDS	1815441	1816403	963	forward	3.2	-3.2	-1.06698	NC_002505	0.000582859	0.00116369		VC1681	peptide ABC transporter permease	GeneID:2613812	NP_231317.1	41.5905
hypothetical protein CDS	482912	483184	273	reverse	3.2	-3.2	-0.906992	NC_002505	0.000591852	0.00118095		VC0451	hypothetical protein	GeneID:2615113	NP_230105.1	66.5374
AzlC family protein CDS	956118	956837	720	forward	3.2	3.2	1.02402	NC_002506	0.000593477	0.00118351		VCA1002	AzlC family protein	GeneID:2612898	NP_233386.1	41.6945
hemin ABC transporter permease CDS	868395	869426	1032	forward	3.2	3.2	1.09299	NC_002506	0.000597975	0.00119179		VCA0914	hemin ABC transporter permease	GeneID:2612931	NP_233299.1	32.5137
hypothetical protein CDS	2484430	2485413	984	forward	3.2	-3.2	-0.710503	NC_002505	0.000599619	0.00119437		VC2334	hypothetical protein	GeneID:2613130	NP_231965.1	112.71
GTP-binding protein TypA CDS	2916766	2918595	1830	reverse	3.2	3.2	0.366789	NC_002505	0.0006042	0.0012028		VC2744	GTP-binding protein TypA	GeneID:2614907	NP_232370.1	697.592
DNA-binding transcriptional activator CadC CDS	283393	284952	1560	forward	3.2	-3.2	-0.535485	NC_002505	0.000610902	0.00121544		VC0278	DNA-binding transcriptional activator CadC	GeneID:2615001	NP_229934.2	202.655
succinate-semialdehyde dehydrogenase CDS	1880232	1881698	1467	reverse	3.2	3.2	0.529698	NC_002505	0.00062451	0.00124179		VC1745	succinate-semialdehyde dehydrogenase	GeneID:2613750	NP_231381.1	163.658
motB CDS	951682	952638	957	forward	3.2	3.2	0.419761	NC_002505	0.000629192	0.00125038	motB	VC0893	flagellar motor protein MotB	GeneID:2614122	NP_230540.1	269.087
hypothetical protein CDS	1686965	1687282	318	reverse	3.2	-3.2	-1.34241	NC_002505	0.000634686	0.00126057		VC1576	hypothetical protein	GeneID:2613955	NP_231216.1	28.5721
hypothetical protein CDS	969661	969885	225	forward	3.2	-3.2	-1.11484	NC_002506	0.000640191	0.00127077		VCA1022	hypothetical protein	GeneID:2612443	NP_233406.1	38.8347
HflK protein CDS	371780	372967	1188	forward	3.2	-3.2	-0.282164	NC_002505	0.000644994	0.00127948		VC0349	HflK protein	GeneID:2615062	NP_230003.1	1649.19
hypothetical protein CDS	962576	963307	732	reverse	3.2	-3.2	-1.91643	NC_002506	0.000645325	0.00127948		VCA1013	hypothetical protein	GeneID:2612484	NP_233397.1	14.4718
hypothetical protein CDS	535461	536366	906	reverse	3.2	-3.2	-1.49766	NC_002506	0.000662096	0.00131197		VCA0599	hypothetical protein	GeneID:2611824	NP_232988.1	22.6828
hypothetical protein CDS	434487	434900	414	forward	3.2	3.2	1.13569	NC_002506	0.000670633	0.00132812		VCA0506	hypothetical protein	GeneID:2612630	NP_232897.1	26.7962
phosphomannomutase CDS	247929	249320	1392	forward	3.2	3.2	0.266532	NC_002505	0.000672968	0.00133198		VC0242	phosphomannomutase	GeneID:2614705	NP_229899.1	1095.01
cytochrome c554 CDS	2394897	2395220	324	reverse	3.2	-3.2	-0.405308	NC_002505	0.000679343	0.00134382		VC2241	cytochrome c554	GeneID:2613163	NP_231872.1	534.83
imidazole glycerol-phosphate dehydratase/histidinol phosphatase CDS	1204570	1205643	1074	forward	3.2	-3.2	-0.682621	NC_002505	0.00068009	0.00134453		VC1135	imidazole glycerol-phosphate dehydratase/histidinol phosphatase	GeneID:2614405	NP_230780.1	109.493
glutamate-1-semialdehyde aminotransferase CDS	664265	665563	1299	reverse	3.2	-3.2	-0.429125	NC_002505	0.000702524	0.00138808		VC0626	glutamate-1-semialdehyde aminotransferase	GeneID:2615414	NP_230275.1	308.739
fimbrial assembly protein PilM CDS	2804575	2805591	1017	reverse	3.2	3.2	0.720014	NC_002505	0.000705806	0.00139376		VC2634	fimbrial assembly protein PilM	GeneID:2615651	NP_232262.1	99.0269
hypothetical protein CDS	577436	577855	420	reverse	3.1	3.1	1.70998	NC_002506	0.000718308	0.00141764		VCA0641	hypothetical protein	GeneID:2612744	NP_233030.1	12.5046
hypothetical protein CDS	40280	42154	1875	forward	3.1	3.1	0.802108	NC_002506	0.000722716	0.00142552		VCA0033	hypothetical protein	GeneID:2612462	NP_232434.1	58.2107
hypothetical protein CDS	2836200	2836640	441	reverse	3.1	-3.1	-0.876759	NC_002505	0.000725605	0.0014304		VC2668	hypothetical protein	GeneID:2615496	NP_232296.1	63.5251
malate synthase CDS	905958	906566	609	reverse	3.1	3.1	1.19856	NC_002506	0.000731091	0.00144038		VCA0957	malate synthase	GeneID:2612309	NP_233341.1	25.4344
hypothetical protein CDS	2652690	2653661	972	forward	3.1	-3.1	-0.541468	NC_002505	0.000738972	0.00145508		VC2472	hypothetical protein	GeneID:2613014	NP_232101.1	161.064
hemolysin-like protein CDS	993628	996501	2874	forward	3.1	-3.1	-0.326149	NC_002505	0.000752491	0.00148085		VC0930	hemolysin-like protein	GeneID:2614150	NP_230577.1	822.113
hypothetical protein CDS	783290	783694	405	reverse	3.1	-3.1	-0.802028	NC_002506	0.000763918	0.00150248		VCA0838	hypothetical protein	GeneID:2612289	NP_233224.1	104.331
hypothetical protein CDS	937117	937950	834	reverse	3.1	-3.1	-0.917969	NC_002506	0.000768571	0.00151076		VCA0986	hypothetical protein	GeneID:2612795	NP_233370.1	60.8183
peptide ABC transporter ATP-binding protein CDS	524830	526422	1593	reverse	3.1	-3.1	-0.623657	NC_002506	0.00077412	0.0015208		VCA0588	peptide ABC transporter ATP-binding protein	GeneID:2612577	NP_232978.1	120.217
Na+/H+ antiporter CDS	963699	965132	1434	forward	3.1	-3.1	-0.590353	NC_002506	0.000793239	0.00155747		VCA1015	Na+/H+ antiporter	GeneID:2612475	NP_233399.1	127.783
vtamin B12-transporter permease CDS	1315915	1316922	1008	forward	3.1	-3.1	-1.33369	NC_002505	0.000816431	0.00160209		VC1244	vtamin B12-transporter permease	GeneID:2614681	NP_230889.1	27.5986
hypothetical protein CDS	666286	667386	1101	forward	3.1	-3.1	-0.594528	NC_002505	0.000818866	0.00160595		VC0628	hypothetical protein	GeneID:2615416	NP_230277.1	143.884
metL CDS	2851488	2853899	2412	forward	3.1	-3.1	-0.398958	NC_002505	0.000821089	0.00160939	metL	VC2684	bifunctional aspartate kinase II/homoserine dehydrogenase II	GeneID:2615512	NP_232312.1	452.281
hypothetical protein CDS	2768612	2770480	1869	forward	3.1	3.1	1.90767	NC_002505	0.000823186	0.00161258		VC2600	hypothetical protein	GeneID:2615617	NP_232228.1	345.774
hypothetical protein CDS	1956889	1957104	216	reverse	3.1	3.1	1.99628	NC_002505	0.000829365	0.00162296		VC1816	hypothetical protein	GeneID:2613696	NP_231450.1	10.5441
chemotaxis protein CheV CDS	2158278	2159222	945	reverse	3.1	-3.1	-0.413409	NC_002505	0.000829428	0.00162296		VC2006	chemotaxis protein CheV	GeneID:2613510	NP_231640.1	313.885
hypothetical protein CDS	226867	227355	489	forward	3.1	3.1	0.719943	NC_002505	0.00083446	0.00163188		VC0220	hypothetical protein	GeneID:2614280	NP_229877.1	87.3017
cell division protein FtsN CDS	2843315	2843866	552	reverse	3.1	-3.1	-0.798617	NC_002505	0.000838451	0.00163875		VC2676	cell division protein FtsN	GeneID:2615504	NP_232304.1	79.3588
HesA/MoeB/ThiF family protein CDS	2461974	2462795	822	reverse	3.1	3.1	0.77941	NC_002505	0.000852464	0.00166519		VC2311	HesA/MoeB/ThiF family protein	GeneID:2613107	NP_231942.1	68.5198
Na+/H+ antiporter CDS	209748	211091	1344	forward	3.1	3.1	0.817292	NC_002506	0.00085606	0.00167075		VCA0193	Na+/H+ antiporter	GeneID:2611828	NP_232593.1	63.3302
fimbrial biogenesis and twitching motility protein CDS	1726820	1727533	714	forward	3.1	3.1	0.967638	NC_002505	0.000856284	0.00167075		VC1612	fimbrial biogenesis and twitching motility protein	GeneID:2613868	NP_231252.1	49.3383
tig CDS	2073941	2075242	1302	reverse	3.1	-3.1	-0.259315	NC_002505	0.000874893	0.00170609	tig	VC1923	trigger factor	GeneID:2613552	NP_231557.1	1519.64
hypothetical protein CDS	133965	134333	369	forward	3.1	3.1	0.63754	NC_002505	0.000878596	0.00171234		VC0142	hypothetical protein	GeneID:2615263	NP_229800.1	124.234
transcriptional activator HlyU CDS	725144	725470	327	forward	3	3	0.638103	NC_002505	0.000912459	0.00177733		VC0678	transcriptional activator HlyU	GeneID:2615467	NP_230327.1	146.268
diguanylate cyclase CDS	908482	909855	1374	reverse	3	3	0.615599	NC_002506	0.000920316	0.00179162		VCA0960	diguanylate cyclase	GeneID:2612317	NP_233344.1	97.2484
dihydroxy-acid dehydratase CDS	24792	26633	1842	reverse	3	3	0.398406	NC_002505	0.000958121	0.00186416		VC0028	dihydroxy-acid dehydratase	GeneID:2612960	NP_229687.1	660.351
hypothetical protein CDS	436922	439828	2907	forward	3	-3	-0.724857	NC_002506	0.000980484	0.00190659		VCA0510	hypothetical protein	GeneID:2612907	NP_232901.1	78.6892
hemolysin CDS	532353	532634	282	forward	3	3	0.493285	NC_002506	0.00100615	0.00195538		VCA0594	hemolysin	GeneID:2612811	NP_232984.1	194.256
hypothetical protein CDS	1147494	1147859	366	forward	3	3	0.620109	NC_002505	0.00101032	0.00196239		VC1080	hypothetical protein	GeneID:2614350	NP_230725.1	102.094
recX CDS	575893	576351	459	forward	3	3	1.13333	NC_002505	0.00102303	0.00198595	recX	VC0544	recombination regulator RecX	GeneID:2615213	NP_230195.1	35.994
hypothetical protein CDS	486637	487719	1083	forward	3	3	0.580564	NC_002506	0.00102392	0.00198655		VCA0550	hypothetical protein	GeneID:2612532	NP_232940.1	114.803
disulfide bond formation protein B CDS	2051224	2051745	522	forward	3	-3	-0.938851	NC_002505	0.00103426	0.00200549		VC1902	disulfide bond formation protein B	GeneID:2613531	NP_231536.1	58.3387
hypothetical protein CDS	510669	510764	96	forward	3	-3	-1.05043	NC_002505	0.00105523	0.00204499		VC0479	hypothetical protein	GeneID:2615273	NP_230133.1	37.6551
RelB protein CDS	343518	343802	285	reverse	3	3	0.751461	NC_002506	0.00106283	0.00205855		VCA0349	RelB protein	GeneID:2611864	NP_232745.2	62.7887
hypothetical protein CDS	56060	56449	390	reverse	3	-3	-0.825474	NC_002506	0.00106546	0.00206249		VCA0048	hypothetical protein	GeneID:2612186	NP_232449.1	60.4717
hypothetical protein CDS	82454	83077	624	forward	3	-3	-0.637173	NC_002505	0.00106826	0.00206674		VC0084	hypothetical protein	GeneID:2614883	NP_229743.1	122.341
hypothetical protein CDS	126887	128431	1545	reverse	3	3	0.413705	NC_002505	0.00107803	0.00208448		VC0132	hypothetical protein	GeneID:2615825	NP_229790.1	308.477
hypothetical protein CDS	428878	429054	177	forward	3	3	1.66141	NC_002506	0.0011133	0.00215147		VCA0494	hypothetical protein	GeneID:2612848	NP_232885.1	17.8416
thyA CDS	721568	722419	852	forward	3	-3	-0.634092	NC_002505	0.0011159	0.00215527	thyA	VC0675	thymidylate synthase	GeneID:2615464	NP_230324.1	112.927
TagE protein CDS	993354	994298	945	reverse	3	-3	-0.477687	NC_002506	0.00111886	0.00215978		VCA1043	TagE protein	GeneID:2612128	NP_233425.1	190.137
hypothetical protein CDS	529739	530338	600	forward	2.9	2.9	1.4903	NC_002505	0.00112251	0.0021656		VC0496	hypothetical protein	GeneID:2615290	NP_230150.1	15.3439
hypothetical protein CDS	85510	86262	753	forward	2.9	2.9	0.55197	NC_002505	0.00113243	0.00218352		VC0088	hypothetical protein	GeneID:2614484	NP_229747.1	132.962
rpmH CDS	4492	4629	138	reverse	2.9	2.9	0.464879	NC_002505	0.0011437	0.00220402	rpmH	VC0007	50S ribosomal protein L34	GeneID:2614454	NP_062591.1	391.682
3-deoxy-D-manno-octulosonate 8-phosphate phosphatase CDS	2709534	2710091	558	forward	2.9	2.9	0.518741	NC_002505	0.00118333	0.0022791		VC2524	3-deoxy-D-manno-octulosonate 8-phosphate phosphatase	GeneID:2615188	NP_232153.1	165.745
ugpC CDS	1664360	1665541	1182	forward	2.9	2.9	1.45185	NC_002505	0.00118634	0.00228363	ugpC	VC1552	glycerol-3-phosphate transporter ATP-binding subunit	GeneID:2613931	NP_231192.1	16.6951
serine transporter CDS	1789608	1790861	1254	forward	2.9	2.9	1.00253	NC_002505	0.00120337	0.00231511		VC1658	serine transporter	GeneID:2613789	NP_231295.1	34.5543
purN CDS	2381585	2382223	639	forward	2.9	-2.9	-1.24388	NC_002505	0.00120969	0.00232597	purN	VC2227	phosphoribosylglycinamide formyltransferase	GeneID:2613267	NP_231858.1	28.6207
AraC family transcriptional regulator CDS	1027022	1027885	864	reverse	2.9	-2.9	-0.84847	NC_002506	0.00121351	0.002332		VCA1074	AraC family transcriptional regulator	GeneID:2611989	NP_233455.1	62.9979
arginine ABC transporter substrate-binding protein CDS	702954	703685	732	reverse	2.9	2.9	0.570791	NC_002506	0.00121583	0.00233515		VCA0759	arginine ABC transporter substrate-binding protein	GeneID:2611826	NP_233145.1	136.813
hypothetical protein CDS	422281	422553	273	reverse	2.9	2.9	0.634482	NC_002506	0.00121817	0.00233834		VCA0482	hypothetical protein	GeneID:2612676	NP_232874.1	93.9051
thiamine monophosphate kinase CDS	2421243	2422247	1005	reverse	2.9	-2.9	-0.807793	NC_002505	0.00122107	0.00234261		VC2266	thiamine monophosphate kinase	GeneID:2613188	NP_231897.1	65.3375
hypothetical protein CDS	2186633	2187508	876	forward	2.9	-2.9	-1.57968	NC_002505	0.00122285	0.00234471		VC2032	hypothetical protein	GeneID:2613411	NP_231666.1	17.863
periplasmic binding protein-like protein CDS	1157232	1158044	813	reverse	2.9	2.9	1.06699	NC_002505	0.00122834	0.00235392		VC1089	periplasmic binding protein-like protein	GeneID:2614359	NP_230734.1	30.629
ada regulatory protein CDS	966084	967442	1359	reverse	2.9	2.9	0.736426	NC_002506	0.00123278	0.00236112		VCA1018	ada regulatory protein	GeneID:2612458	NP_233402.1	67.1061
geranyltranstransferase CDS	949423	950307	885	reverse	2.9	-2.9	-0.572366	NC_002505	0.00124237	0.00237816		VC0890	geranyltranstransferase	GeneID:2614119	NP_230537.1	134.953
3-hydroxy-3-methylglutaryl-CoA reductase CDS	666528	667838	1311	forward	2.9	2.9	0.585014	NC_002506	0.00125229	0.0023958		VCA0723	3-hydroxy-3-methylglutaryl-CoA reductase	GeneID:2611978	NP_233110.1	151.238
hypothetical protein CDS	414129	414287	159	reverse	2.9	2.9	1.75623	NC_002506	0.00125599	0.00240156		VCA0466	hypothetical protein	GeneID:2611861	NP_232858.1	10.6898
hypothetical protein CDS	960516	962777	2262	reverse	2.9	-2.9	-0.682805	NC_002505	0.0012786	0.00244342		VC0901	hypothetical protein	GeneID:2614192	NP_230548.1	94.8725
bifunctional indole-3-glycerol phosphate synthase/phosphoribosylanthranilate isomerase CDS	1244285	1245694	1410	reverse	2.9	-2.9	-0.688539	NC_002505	0.00128284	0.00245015		VC1171	bifunctional indole-3-glycerol phosphate synthase/phosphoribosylanthranilate isomerase	GeneID:2614604	NP_230816.1	87.6752
SanA protein CDS	1260621	1261385	765	reverse	2.9	-2.9	-0.774399	NC_002505	0.0013387	0.00255543		VC1186	SanA protein	GeneID:2614619	NP_230831.1	71.3087
ferredoxin CDS	860219	860542	324	reverse	2.9	2.9	1.38092	NC_002505	0.00135064	0.00257679		VC0804	ferredoxin	GeneID:2615347	NP_230453.1	16.6112
para-aminobenzoate synthase component II CDS	2788137	2788718	582	reverse	2.9	2.9	1.15106	NC_002505	0.00135918	0.00259165		VC2619	para-aminobenzoate synthase component II	GeneID:2615636	NP_232247.1	23.7522
hypothetical protein CDS	510777	511640	864	forward	2.9	-2.9	-0.340598	NC_002505	0.00136695	0.00260502		VC0480	hypothetical protein	GeneID:2615274	NP_230134.1	561.454
hypothetical protein CDS	925340	926581	1242	forward	2.9	2.9	1.27374	NC_002505	0.00137813	0.00262424		VC0860	hypothetical protein	GeneID:2614527	NP_230507.1	20.9819
cysE CDS	2822156	2822977	822	reverse	2.9	2.9	0.330043	NC_002505	0.00137857	0.00262424	cysE	VC2649	serine acetyltransferase	GeneID:2615666	NP_232277.1	405.421
hypothetical protein CDS	1579199	1579366	168	reverse	2.9	2.9	3.17785	NC_002505	0.00138375	0.00263265		VC1472	hypothetical protein	GeneID:2613978	NP_231114.1	67.3124
hypothetical protein CDS	1000710	1001906	1197	forward	2.8	-2.8	-0.540693	NC_002505	0.00141905	0.00269832		VC0935	hypothetical protein	GeneID:2614155	NP_230582.1	150.355
hypothetical protein CDS	1721865	1722839	975	forward	2.8	2.8	0.734956	NC_002505	0.00142206	0.00270254		VC1607	hypothetical protein	GeneID:2613863	NP_231247.1	81.2195
hypothetical protein CDS	1842809	1845265	2457	reverse	2.8	-2.8	-0.654032	NC_002505	0.00147214	0.00279616		VC1710	hypothetical protein	GeneID:2613715	NP_231346.1	100.931
amino acid ABC transporter permease CDS	988599	989399	801	forward	2.8	2.8	0.763582	NC_002506	0.00147365	0.0027975		VCA1038	amino acid ABC transporter permease	GeneID:2612150	NP_233420.1	71.4119
imidazole glycerol phosphate synthase subunit HisF CDS	1207016	1207789	774	forward	2.8	-2.8	-0.746932	NC_002505	0.00151238	0.00286943		VC1138	imidazole glycerol phosphate synthase subunit HisF	GeneID:2614408	NP_230783.1	67.8628
response regulator CDS	1149033	1149398	366	forward	2.8	2.8	0.665446	NC_002505	0.00151661	0.00287587		VC1082	response regulator	GeneID:2614352	NP_230727.1	73.2514
molecular chaperone DnaK CDS	1466367	1468262	1896	reverse	2.8	-2.8	-0.529973	NC_002505	0.00152764	0.00289518		VC1374	molecular chaperone DnaK	GeneID:2614828	NP_231018.1	149.161
MSHA biogenesis protein MshI CDS	425296	426735	1440	forward	2.8	-2.8	-0.42714	NC_002505	0.00153254	0.00290287		VC0399	MSHA biogenesis protein MshI	GeneID:2614996	NP_230053.1	231.151
ectC CDS	769474	769890	417	reverse	2.8	2.8	1.1724	NC_002506	0.00154139	0.00291802	ectC	VCA0823	L-ectoine synthase	GeneID:2612354	NP_233209.1	22.4568
erythrose 4-phosphate dehydrogenase CDS	506912	507937	1026	forward	2.8	2.8	0.341985	NC_002505	0.00157735	0.00298445		VC0476	erythrose 4-phosphate dehydrogenase	GeneID:2615270	NP_230130.2	640.153
serine/threonine protein kinase CDS	33277	34263	987	reverse	2.8	-2.8	-0.62868	NC_002505	0.00158087	0.00298948		VC0035	serine/threonine protein kinase	GeneID:2614480	NP_229694.2	104.457
hypothetical protein CDS	2685266	2686366	1101	reverse	2.8	-2.8	-0.68752	NC_002505	0.00158524	0.00299609		VC2500	hypothetical protein	GeneID:2615164	NP_232129.1	105.626
primosome assembly protein PriA CDS	2845351	2847555	2205	reverse	2.8	-2.8	-0.48055	NC_002505	0.00160398	0.00302984		VC2678	primosome assembly protein PriA	GeneID:2615506	NP_232306.1	199.534
hypothetical protein CDS	954303	954932	630	reverse	2.8	2.8	1.2895	NC_002506	0.00161268	0.00304459		VCA1000	hypothetical protein	GeneID:2612402	NP_233384.1	18.1574
methyl-accepting chemotaxis protein CDS	1319246	1320856	1611	reverse	2.8	-2.8	-1.37562	NC_002505	0.00165422	0.0031213		VC1248	methyl-accepting chemotaxis protein	GeneID:2614685	NP_230893.1	35.06
RNA methyltransferase CDS	799804	800538	735	forward	2.8	-2.8	-0.699123	NC_002505	0.00165556	0.00312212		VC0746	RNA methyltransferase	GeneID:2615755	NP_230395.1	79.7354
methyl-accepting chemotaxis protein CDS	2117923	2119977	2055	forward	2.8	2.8	0.652493	NC_002505	0.00165931	0.00312748		VC1967	methyl-accepting chemotaxis protein	GeneID:2613471	NP_231601.1	75.971
hypothetical protein CDS	1424656	1425858	1203	forward	2.8	-2.8	-1.11183	NC_002505	0.00167406	0.00315354		VC1339	hypothetical protein	GeneID:2614793	NP_230983.1	30.9362
lolA CDS	1177056	1177652	597	forward	2.8	-2.8	-0.585073	NC_002505	0.00170742	0.00321463	lolA	VC1107	outer-membrane lipoprotein carrier protein	GeneID:2614377	NP_230752.1	109.109
peptidyl-prolyl cis-trans isomerase-like protein CDS	597218	597691	474	forward	2.8	-2.8	-1.07949	NC_002506	0.00172043	0.00323734		VCA0661	peptidyl-prolyl cis-trans isomerase-like protein	GeneID:2612504	NP_233050.1	32.495
mannosyltransferase CDS	265374	267239	1866	reverse	2.8	-2.8	-0.446157	NC_002505	0.00172495	0.00324408		VC0260	mannosyltransferase	GeneID:2614878	NP_229916.1	239.181
hypothetical protein CDS	324013	324294	282	forward	2.8	2.8	1.15431	NC_002506	0.00175491	0.00329863		VCA0314	hypothetical protein	GeneID:2612271	NP_232710.1	22.819
hypothetical protein CDS	180988	181470	483	reverse	2.8	-2.8	-1.6084	NC_002506	0.00177198	0.00332888		VCA0164	hypothetical protein	GeneID:2611904	NP_232564.2	18.0031
hypothetical protein CDS	1771809	1772438	630	reverse	2.7	-2.7	-0.786185	NC_002505	0.00179282	0.00336619		VC1645	hypothetical protein	GeneID:2613776	NP_231282.1	64.1142
acetyltransferase CDS	398032	398508	477	forward	2.7	2.7	1.1673	NC_002506	0.00180497	0.00338714		VCA0442	acetyltransferase	GeneID:2611954	NP_232836.1	24.3875
isocitrate lyase CDS	790749	792062	1314	forward	2.7	-2.7	-0.642934	NC_002505	0.00182095	0.00341528		VC0736	isocitrate lyase	GeneID:2615745	NP_230385.1	92.8121
hypothetical protein CDS	2197127	2197342	216	forward	2.7	-2.7	-0.791427	NC_002505	0.00191349	0.00358689		VC2040	hypothetical protein	GeneID:2613419	NP_231674.1	71.2232
GGDEF family protein CDS	2863775	2864713	939	reverse	2.7	2.7	0.581758	NC_002505	0.00191881	0.00359489		VC2697	GGDEF family protein	GeneID:2615525	NP_232325.1	94.8087
exodeoxyribonuclease V CDS	2468633	2472259	3627	reverse	2.7	-2.7	-0.371431	NC_002505	0.00195168	0.00365448		VC2320	exodeoxyribonuclease V	GeneID:2613116	NP_231951.1	331.473
ansA CDS	2149035	2150048	1014	forward	2.7	-2.7	-0.532179	NC_002505	0.00199524	0.00373401	ansA	VC1995	asparaginase I	GeneID:2613499	NP_231629.1	140.256
hypothetical protein CDS	136151	136750	600	reverse	2.7	-2.7	-0.462066	NC_002505	0.00199875	0.00373855		VC0146	hypothetical protein	GeneID:2614854	NP_229804.1	193.294
membrane protein CDS	363919	364266	348	forward	2.7	-2.7	-1.85976	NC_002506	0.00201285	0.00376288		VCA0382a	membrane protein	GeneID:16691862	YP_008474274.1	12.7362
hypothetical protein CDS	1064978	1069843	4866	forward	2.7	2.7	0.233982	NC_002505	0.0020298	0.00379249		VC0998	hypothetical protein	GeneID:2614251	NP_230644.1	1236.11
hypothetical protein CDS	2301318	2301782	465	reverse	2.7	-2.7	-0.803575	NC_002505	0.00207519	0.00387492		VC2146	hypothetical protein	GeneID:2613282	NP_231777.1	61.3383
hypothetical protein CDS	1651882	1652085	204	forward	2.7	-2.7	-0.723237	NC_002505	0.00207617	0.00387492		VC1539a	hypothetical protein	GeneID:16691854	YP_008474266.1	70.0618
23S rRNA (pseudouridine(1915)-N(3))-methyltransferase RlmH CDS	1016137	1016607	471	reverse	2.7	-2.7	-0.868763	NC_002505	0.00212038	0.00395529		VC0951	23S rRNA (pseudouridine(1915)-N(3))-methyltransferase RlmH	GeneID:2614171	NP_230598.1	49.5037
DnaJ-like protein CDS	732773	733402	630	reverse	2.7	2.7	0.509217	NC_002506	0.00213317	0.00397698		VCA0788	DnaJ-like protein	GeneID:2612613	NP_233174.1	128.171
cytochrome b561 CDS	475386	475931	546	forward	2.7	2.7	0.558152	NC_002506	0.00213437	0.00397706		VCA0538	cytochrome b561	GeneID:2612258	NP_232928.1	101.597
hypothetical protein CDS	1942842	1943303	462	reverse	2.7	2.7	0.97905	NC_002505	0.00214351	0.00399193		VC1797	hypothetical protein	GeneID:2613677	NP_231432.1	30.96
hypothetical protein CDS	2271517	2272140	624	forward	2.7	2.7	0.534957	NC_002505	0.00215497	0.00401109		VC2115	hypothetical protein	GeneID:2613371	NP_231746.1	122.343
hypothetical protein CDS	845558	845941	384	reverse	2.7	-2.7	-1.09494	NC_002506	0.00218887	0.00407199		VCA0893	hypothetical protein	GeneID:2612640	NP_233278.2	32.3048
response regulator CDS	1120189	1121295	1107	forward	2.7	-2.7	-0.66244	NC_002505	0.00223198	0.00414995		VC1050	response regulator	GeneID:2614320	NP_230695.1	79.1326
thiE CDS	61929	63251	1323	forward	2.6	2.6	1.03379	NC_002505	0.00224792	0.00417731	thiE	VC0062	thiamine-phosphate pyrophosphorylase	GeneID:2614105	NP_229721.1	31.0561
hypothetical protein CDS	205244	205522	279	forward	2.6	2.6	2.03588	NC_002506	0.00229769	0.0042675		VCA0188	hypothetical protein	GeneID:2611837	NP_232588.1	6.95344
chemotaxis protein CheR CDS	2347222	2348049	828	reverse	2.6	2.6	0.37456	NC_002505	0.0022991	0.00426781		VC2201	chemotaxis protein CheR	GeneID:2613241	NP_231832.1	501.97
hypothetical protein CDS	1612911	1615550	2640	forward	2.6	-2.6	-0.589046	NC_002505	0.00231467	0.00429438		VC1501	hypothetical protein	GeneID:2614007	NP_231142.1	116.99
cytochrome c5 CDS	166490	166897	408	reverse	2.6	2.6	0.316188	NC_002505	0.00234202	0.00434279		VC0168	cytochrome c5	GeneID:2614876	NP_229825.1	442.127
hypothetical protein CDS	2748179	2748988	810	forward	2.6	2.6	0.502447	NC_002505	0.00237867	0.00440836		VC2566	hypothetical protein	GeneID:2615583	NP_232194.1	127.803
nicotinic acid mononucleotide adenylyltransferase CDS	224824	225351	528	forward	2.6	-2.6	-1.47531	NC_002506	0.00238447	0.00441673		VCA0208	nicotinic acid mononucleotide adenylyltransferase	GeneID:2612335	NP_232607.1	20.6666
hypothetical protein CDS	569857	570582	726	forward	2.6	2.6	1.07193	NC_002506	0.00239849	0.00444031		VCA0634	hypothetical protein	GeneID:2612293	NP_233023.1	25.4615
hypothetical protein CDS	2302839	2303234	396	forward	2.6	-2.6	-0.830408	NC_002505	0.00240896	0.00445729		VC2150	hypothetical protein	GeneID:2613286	NP_231781.1	54.5564
hypothetical protein CDS	753436	754986	1551	reverse	2.6	2.6	0.701383	NC_002506	0.00243165	0.00449685		VCA0809	hypothetical protein	GeneID:2611882	NP_233195.1	61.8871
hypothetical protein CDS	238569	239357	789	reverse	2.6	-2.6	-0.515201	NC_002505	0.00243465	0.00449933		VC0234	hypothetical protein	GeneID:2612946	NP_229891.1	158.539
hypothetical protein CDS	2675109	2675900	792	forward	2.6	2.6	1.00708	NC_002505	0.00243561	0.00449933		VC2494	hypothetical protein	GeneID:2615151	NP_232123.1	28.7635
hypothetical protein CDS	2028481	2029701	1221	reverse	2.6	-2.6	-0.629545	NC_002505	0.00244792	0.00451965		VC1884	hypothetical protein	GeneID:2613638	NP_231518.1	90.8702
hypothetical protein CDS	1947461	1947823	363	reverse	2.6	2.6	1.56682	NC_002505	0.00245157	0.00452396		VC1801	hypothetical protein	GeneID:2613681	NP_231436.1	11.3611
hypothetical protein CDS	354862	355884	1023	forward	2.6	-2.6	-0.656821	NC_002506	0.0024622	0.00454112		VCA0367	hypothetical protein	GeneID:2612633	NP_232762.1	87.5797
prpE protein CDS	1425842	1427740	1899	forward	2.6	-2.6	-0.76551	NC_002505	0.0024665	0.00454662		VC1340	prpE protein	GeneID:2614794	NP_230984.1	64.7617
hypothetical protein CDS	718873	719583	711	forward	2.6	-2.6	-1.01128	NC_002506	0.00251155	0.00462533		VCA0777	hypothetical protein	GeneID:2612715	NP_233163.1	41.2299
hypothetical protein CDS	311034	311300	267	forward	2.6	-2.6	-1.95982	NC_002506	0.00251189	0.00462533		VCA0292	hypothetical protein	GeneID:2611972	NP_232688.1	12.0363
hypothetical protein CDS	271990	272562	573	reverse	2.6	-2.6	-0.972052	NC_002505	0.00252376	0.0046447		VC0266	hypothetical protein	GeneID:2614472	NP_229922.1	51.9068
hypothetical protein CDS	50963	51247	285	forward	2.6	2.6	0.458079	NC_002506	0.00254915	0.00468892		VCA0043	hypothetical protein	GeneID:2612196	NP_232444.1	175.662
sensor protein UhpB CDS	618427	620010	1584	forward	2.6	-2.6	-1.13595	NC_002506	0.00255589	0.00469879		VCA0683	sensor protein UhpB	GeneID:2612193	NP_233071.1	27.9573
decarboxylase, group II CDS	286981	288654	1674	forward	2.6	2.6	1.02205	NC_002506	0.00256608	0.00471499		VCA0269	decarboxylase, group II	GeneID:2612074	NP_232667.1	26.4291
hypothetical protein CDS	99867	100634	768	reverse	2.6	2.6	0.685034	NC_002505	0.00256904	0.00471792		VC0103	hypothetical protein	GeneID:2615361	NP_229762.1	84.8522
hydrolase CDS	830711	831787	1077	forward	2.6	-2.6	-1.04659	NC_002506	0.00259639	0.00476317		VCA0877	hydrolase	GeneID:2612558	NP_233263.1	34.6647
glpX CDS	2855699	2856706	1008	forward	2.6	-2.6	-0.994253	NC_002505	0.00259645	0.00476317	glpX	VC2688	fructose 1,6-bisphosphatase II	GeneID:2615516	NP_232316.1	55.9126
glyS CDS	16869	18935	2067	reverse	2.6	-2.6	-0.28398	NC_002505	0.00261252	0.00479008	glyS	VC0020	glycyl-tRNA synthetase subunit beta	GeneID:2614960	NP_229679.1	901.815
hypothetical protein CDS	2061646	2062815	1170	reverse	2.6	-2.6	-0.435348	NC_002505	0.00263994	0.00483777		VC1912	hypothetical protein	GeneID:2613541	NP_231546.1	189.255
hypothetical protein CDS	246827	247132	306	reverse	2.6	-2.6	-3.07857	NC_002506	0.00264676	0.00484769		VCA0224	hypothetical protein	GeneID:2612610	NP_232623.1	5.36476
zinc ABC transporter ATP-binding protein CDS	2241531	2242319	789	forward	2.6	2.6	0.79415	NC_002505	0.00270119	0.00494475		VC2082	zinc ABC transporter ATP-binding protein	GeneID:2613338	NP_231714.1	53.1565
transcriptional regulator CDS	280935	282113	1179	reverse	2.6	-2.6	-0.857509	NC_002506	0.00271899	0.00497469		VCA0264	transcriptional regulator	GeneID:2612099	NP_232662.1	49.7477
cell division protein FtsW CDS	2571015	2572211	1197	reverse	2.6	-2.6	-0.520326	NC_002505	0.0027472	0.00502362		VC2402	cell division protein FtsW	GeneID:2613071	NP_232032.1	160.102
hypothetical protein CDS	713373	713492	120	reverse	2.6	2.6	0.669019	NC_002506	0.00278926	0.00509782		VCA0770	hypothetical protein	GeneID:2612334	NP_233156.1	75.7483
transcriptional repressor protein MetJ CDS	2849724	2850041	318	reverse	2.6	-2.6	-1.19429	NC_002505	0.00279143	0.00509908		VC2682	transcriptional repressor protein MetJ	GeneID:2615510	NP_232310.1	26.6209
sodium/dicarboxylate symporter CDS	1308759	1310174	1416	reverse	2.6	-2.6	-0.750947	NC_002505	0.00281055	0.00513127		VC1235	sodium/dicarboxylate symporter	GeneID:2614672	NP_230880.1	76.6268
hypothetical protein CDS	365351	365686	336	reverse	2.5	-2.5	-1.69905	NC_002506	0.0028817	0.00525838		VCA0385	hypothetical protein	GeneID:2612489	NP_232779.1	14.2077
cytochrome c biogenesis protein CcmA CDS	2212661	2213284	624	reverse	2.5	-2.5	-0.825378	NC_002505	0.00289292	0.00527605		VC2057	cytochrome c biogenesis protein CcmA	GeneID:2613437	NP_231689.1	49.1738
flavodoxin CDS	372	806	435	reverse	2.5	2.5	0.389841	NC_002505	0.00292267	0.00532748		VC0002	flavodoxin	GeneID:2615827	NP_062586.1	264.34
6-carboxytetrahydropterin synthase QueD CDS	1379571	1379939	369	forward	2.5	2.5	1.01544	NC_002505	0.00294129	0.00535857		VC1299	6-carboxytetrahydropterin synthase QueD	GeneID:2614753	NP_230944.1	28.5203
flhA CDS	2224331	2226424	2094	reverse	2.5	-2.5	-0.365347	NC_002505	0.00296157	0.00539267	flhA	VC2069	flagellar biosynthesis protein FlhA	GeneID:2613449	NP_231701.1	374.734
TolR membrane protein CDS	1979575	1980015	441	reverse	2.5	-2.5	-0.591072	NC_002505	0.00299194	0.00544508		VC1838	TolR membrane protein	GeneID:2613592	NP_231472.1	115.465
MutT/nudix family protein CDS	708502	709059	558	forward	2.5	-2.5	-0.674913	NC_002506	0.00300342	0.00546308		VCA0764	MutT/nudix family protein	GeneID:2612349	NP_233150.1	96.7428
hypothetical protein CDS	1175203	1176174	972	reverse	2.5	2.5	0.692527	NC_002505	0.00301971	0.0054898		VC1105	hypothetical protein	GeneID:2614375	NP_230750.1	58.5444
hypothetical protein CDS	2730790	2732538	1749	reverse	2.5	2.5	0.309395	NC_002505	0.00305123	0.00554194		VC2548	hypothetical protein	GeneID:2615565	NP_232176.1	437.372
hypothetical protein CDS	1002304	1003026	723	reverse	2.5	-2.5	-1.13057	NC_002506	0.00305162	0.00554194		VCA1052	hypothetical protein	GeneID:2612088	NP_233434.1	26.9764
hypothetical protein CDS	490560	491270	711	reverse	2.5	2.5	0.468884	NC_002505	0.00307905	0.00558882		VC0461	hypothetical protein	GeneID:2615123	NP_230115.1	241.438
multidrug resistance protein CDS	1730964	1732181	1218	forward	2.5	2.5	0.951964	NC_002505	0.00308966	0.00560511		VC1618	multidrug resistance protein	GeneID:2613874	NP_231258.1	31.1759
hypothetical protein CDS	791029	800820	9792	reverse	2.5	2.5	0.239199	NC_002506	0.00314281	0.00569851		VCA0849	hypothetical protein	GeneID:2612210	NP_233235.1	1465.2
inner membrane protein translocase component YidC CDS	2271	3896	1626	reverse	2.5	-2.5	-0.345593	NC_002505	0.00314688	0.00570289		VC0004	inner membrane protein translocase component YidC	GeneID:2615298	NP_062588.1	452.485
hypothetical protein CDS	337188	337547	360	forward	2.5	-2.5	-1.47419	NC_002506	0.00315078	0.00570694		VCA0338	hypothetical protein	GeneID:2612509	NP_232734.1	20.1548
hypothetical protein CDS	1360359	1361117	759	forward	2.5	2.5	0.630058	NC_002505	0.00315951	0.00571707		VC1285	hypothetical protein	GeneID:2614739	NP_230930.1	71.2765
toxin co-regulated pilus biosynthesis protein I CDS	886543	888405	1863	reverse	2.5	2.5	0.895622	NC_002505	0.0031597	0.00571707		VC0825	toxin co-regulated pilus biosynthesis protein I	GeneID:2614492	NP_230473.1	39.8995
oxalate/formate antiporter CDS	490884	492116	1233	reverse	2.5	2.5	0.796066	NC_002506	0.00318494	0.00575971		VCA0554	oxalate/formate antiporter	GeneID:2612308	NP_232944.1	57.9431
phosphoglycolate phosphatase CDS	2795411	2796091	681	reverse	2.5	-2.5	-0.684148	NC_002505	0.00320494	0.00579284		VC2624	phosphoglycolate phosphatase	GeneID:2615641	NP_232252.1	72.3171
Fis family transcriptional regulator CDS	2288709	2290148	1440	reverse	2.5	-2.5	-0.399254	NC_002505	0.00325337	0.00587727		VC2135	Fis family transcriptional regulator	GeneID:2613391	NP_231766.1	254.838
DNA-binding transcriptional activator GcvA CDS	955014	955934	921	forward	2.5	2.5	0.731564	NC_002505	0.0032699	0.00590404		VC0896	DNA-binding transcriptional activator GcvA	GeneID:2614125	NP_230543.1	57.4258
flgF CDS	2343196	2343945	750	reverse	2.5	-2.5	-0.373391	NC_002505	0.00327655	0.00591293	flgF	VC2196	flagellar basal body rod protein FlgF	GeneID:2613236	NP_231827.1	421.673
hypothetical protein CDS	918331	919635	1305	reverse	2.5	-2.5	-0.73096	NC_002506	0.00329298	0.00593947		VCA0972	hypothetical protein	GeneID:2612651	NP_233356.1	60.5966
toxin co-regulated pilus biosynthesis protein T CDS	896155	897666	1512	forward	2.5	-2.5	-1.45506	NC_002505	0.00331901	0.00598328		VC0835	toxin co-regulated pilus biosynthesis protein T	GeneID:2614502	NP_230483.1	16.5047
hypothetical protein CDS	733638	734225	588	forward	2.5	-2.5	-1.10227	NC_002506	0.00333926	0.00601663		VCA0789	hypothetical protein	GeneID:2612259	NP_233175.1	29.5603
phage shock protein E CDS	107928	108299	372	reverse	2.5	2.5	0.454522	NC_002506	0.00337427	0.00607553		VCA0100	phage shock protein E	GeneID:2612668	NP_232501.1	172.782
response regulator VieA CDS	1780981	1782735	1755	reverse	2.5	-2.5	-0.648787	NC_002505	0.00337549	0.00607553		VC1652	response regulator VieA	GeneID:2613783	NP_231289.1	78.2433
hypothetical protein CDS	388985	389410	426	forward	2.5	2.5	0.711107	NC_002506	0.00341498	0.00614338		VCA0425	hypothetical protein	GeneID:2612038	NP_232819.1	55.7082
lipoprotein-like protein CDS	1131567	1131998	432	forward	2.5	2.5	0.370819	NC_002505	0.0034259	0.0061598		VC1064	lipoprotein-like protein	GeneID:2614334	NP_230709.1	301.753
lipopolysaccharide biosynthesis protein CDS	230797	231870	1074	reverse	2.5	-2.5	-0.612661	NC_002505	0.00348035	0.00625393		VC0225	lipopolysaccharide biosynthesis protein	GeneID:2614185	NP_229882.1	106.272
pyruvate kinase CDS	651241	652701	1461	forward	2.5	2.5	0.919076	NC_002506	0.00348189	0.00625393		VCA0708	pyruvate kinase	GeneID:2612053	NP_233095.1	30.8763
formate dehydrogenase-specific chaperone CDS	1628113	1628769	657	reverse	2.5	-2.5	-0.48855	NC_002505	0.00349751	0.00627871		VC1515	formate dehydrogenase-specific chaperone	GeneID:2613894	NP_231155.1	138.059
fimbrial assembly protein PilN CDS	2804001	2804591	591	reverse	2.5	2.5	1.53322	NC_002505	0.00350176	0.00628305		VC2633	fimbrial assembly protein PilN	GeneID:2615650	NP_232261.1	11.692
hisH CDS	1205643	1206254	612	forward	2.5	-2.5	-0.8031	NC_002505	0.00351758	0.00630815	hisH	VC1136	imidazole glycerol phosphate synthase subunit HisH	GeneID:2614406	NP_230781.1	52.4536
hypothetical protein CDS	330806	331159	354	forward	2.5	-2.5	-1.0363	NC_002506	0.00352145	0.00631179		VCA0329a	hypothetical protein	GeneID:16691858	YP_008474269.1	31.4161
hypothetical protein CDS	282297	282677	381	forward	2.4	-2.4	-0.778753	NC_002506	0.00356493	0.00638443		VCA0265	hypothetical protein	GeneID:2612106	NP_232663.1	60.0431
fatty acid cis/trans isomerase CDS	488171	490471	2301	reverse	2.4	-2.4	-0.631568	NC_002506	0.00356569	0.00638443		VCA0552	fatty acid cis/trans isomerase	GeneID:2612788	NP_232942.1	85.9058
peptide ABC transporter ATP-binding protein CDS	1818269	1819057	789	forward	2.4	-2.4	-0.6466	NC_002505	0.00356987	0.00638857		VC1684	peptide ABC transporter ATP-binding protein	GeneID:2613815	NP_231320.1	82.4161
type IV pilus assembly protein PilB CDS	2597654	2599342	1689	forward	2.4	2.4	1.75082	NC_002505	0.00360841	0.00645419		VC2424	type IV pilus assembly protein PilB	GeneID:2612966	NP_232054.1	59.5384
response regulator CDS	225591	227159	1569	forward	2.4	2.4	0.715441	NC_002506	0.00363425	0.00649702		VCA0210	response regulator	GeneID:2612328	NP_232609.1	51.6483
amino acid ABC transporter ATP-binding protein CDS	4871	5608	738	reverse	2.4	2.4	0.783691	NC_002505	0.00366581	0.00655003		VC0008	amino acid ABC transporter ATP-binding protein	GeneID:2614084	NP_062592.1	43.3631
cell division protein FtsQ CDS	2567529	2568311	783	reverse	2.4	-2.4	-0.370438	NC_002505	0.00371257	0.00663013		VC2399	cell division protein FtsQ	GeneID:2613068	NP_232029.1	334.563
DNA repair protein RadC CDS	1936121	1936597	477	forward	2.4	2.4	2.04079	NC_002505	0.00371489	0.00663083		VC1786	DNA repair protein RadC	GeneID:2613666	NP_231421.1	6.66261
regulatory protein CsrD CDS	423262	425283	2022	forward	2.4	-2.4	-0.376988	NC_002505	0.00376653	0.00671952		VC0398	regulatory protein CsrD	GeneID:2614995	NP_230052.1	272.413
hypothetical protein CDS	971811	972062	252	reverse	2.4	2.4	0.967825	NC_002506	0.00379884	0.00677364		VCA1024	hypothetical protein	GeneID:2612436	NP_233408.2	29.8934
NlpD-like protein CDS	353367	354515	1149	reverse	2.4	-2.4	-0.52873	NC_002505	0.00381052	0.00679094		VC0335	NlpD-like protein	GeneID:2615071	NP_229989.1	118.296
glycine cleavage system protein H CDS	295889	296269	381	reverse	2.4	-2.4	-0.281952	NC_002506	0.00382839	0.00681925		VCA0277	glycine cleavage system protein H	GeneID:2612026	NP_232674.1	852.672
adenylosuccinate lyase CDS	1193367	1194737	1371	reverse	2.4	-2.4	-0.527181	NC_002505	0.00383113	0.00682061		VC1126	adenylosuccinate lyase	GeneID:2614396	NP_230771.1	205.749
hypothetical protein CDS	1981267	1981584	318	reverse	2.4	-2.4	-0.377316	NC_002505	0.00386857	0.0068837		VC1841	hypothetical protein	GeneID:2613595	NP_231475.1	324.544
CbbY family protein CDS	110031	110690	660	reverse	2.4	-2.4	-0.762475	NC_002506	0.0038741	0.00688995		VCA0102	CbbY family protein	GeneID:2612650	NP_232503.1	53.8864
hypothetical protein CDS	377679	378035	357	forward	2.4	-2.4	-0.615516	NC_002505	0.00387647	0.0068906		VC0357	hypothetical protein	GeneID:2615036	NP_230011.1	95.9204
murG CDS	2569967	2571031	1065	reverse	2.4	-2.4	-0.408969	NC_002505	0.00388518	0.00690252	murG	VC2401	undecaprenyldiphospho-muramoylpentapeptide beta-N- acetylglucosaminyltransferase	GeneID:2613070	NP_232031.1	207.621
ATP-dependent RNA helicase HrpA CDS	1472998	1476840	3843	forward	2.4	-2.4	-0.366021	NC_002505	0.00389314	0.00691139		VC1382	ATP-dependent RNA helicase HrpA	GeneID:2614836	NP_231026.2	292.949
sodium-dependent transporter CDS	2438223	2439578	1356	reverse	2.4	-2.4	-0.734079	NC_002505	0.00389419	0.00691139		VC2283	sodium-dependent transporter	GeneID:2613205	NP_231914.1	59.1218
nucleotide-binding protein CDS	1621375	1621857	483	forward	2.4	-2.4	-0.636387	NC_002505	0.00391109	0.00693779		VC1508	nucleotide-binding protein	GeneID:2614014	NP_231149.1	79.761
sensor protein TorS CDS	652820	655774	2955	reverse	2.4	-2.4	-0.681357	NC_002506	0.00391632	0.00694348		VCA0709	sensor protein TorS	GeneID:2612043	NP_233096.2	67.775
ABC transporter ATP-binding protein CDS	1172740	1173534	795	forward	2.4	2.4	0.721162	NC_002505	0.00392228	0.00695046		VC1103	ABC transporter ATP-binding protein	GeneID:2614373	NP_230748.1	56.3455
hypothetical protein CDS	1890542	1891120	579	forward	2.4	-2.4	-0.66639	NC_002505	0.00398027	0.0070496		VC1755	hypothetical protein	GeneID:2613760	NP_231391.1	90.8322
LysR family transcriptional regulator CDS	842137	843075	939	forward	2.4	-2.4	-0.840251	NC_002506	0.00404327	0.00715749		VCA0889	LysR family transcriptional regulator	GeneID:2612671	NP_233274.1	45.0266
5'-deoxynucleotidase CDS	2130617	2131201	585	forward	2.4	-2.4	-0.647758	NC_002505	0.00407917	0.00721435		VC1978	5'-deoxynucleotidase	GeneID:2613482	NP_231612.2	86.741
MarR family transcriptional regulator CDS	1352765	1353244	480	reverse	2.4	-2.4	-1.40129	NC_002505	0.0040796	0.00721435		VC1278	MarR family transcriptional regulator	GeneID:2614732	NP_230923.1	18.6314
hypothetical protein CDS	719693	720622	930	forward	2.4	2.4	0.604816	NC_002506	0.00410392	0.00725364		VCA0778	hypothetical protein	GeneID:2612689	NP_233164.1	74.2147
heat shock protein GrpE CDS	919557	920159	603	forward	2.4	-2.4	-0.32208	NC_002505	0.00411808	0.00727491		VC0854	heat shock protein GrpE	GeneID:2614521	NP_230501.1	931.694
uppP CDS	558865	559668	804	forward	2.4	-2.4	-0.542894	NC_002505	0.00412734	0.00728754	uppP	VC0526	UDP pyrophosphate phosphatase	GeneID:2615817	NP_230177.1	109.202
hypothetical protein CDS	2876823	2877089	267	forward	2.4	2.4	2.59561	NC_002505	0.00413246	0.00729283		VC2704	hypothetical protein	GeneID:2615532	NP_232331.1	4.23777
hypothetical protein CDS	153117	153464	348	reverse	2.4	2.4	0.598523	NC_002506	0.00416494	0.00734638		VCA0139	hypothetical protein	GeneID:2612665	NP_232539.1	83.6428
thermolabile hemolysin CDS	235364	236620	1257	reverse	2.4	2.4	0.749394	NC_002506	0.00421352	0.00742825		VCA0218	thermolabile hemolysin	GeneID:2612876	NP_232617.1	48.029
toxin secretion ATP-binding protein CDS	1037299	1039413	2115	forward	2.4	-2.4	-0.38068	NC_002506	0.00428128	0.00754121		VCA1084	toxin secretion ATP-binding protein	GeneID:2612738	NP_233465.1	281.927
hypothetical protein CDS	2638653	2639063	411	reverse	2.4	2.4	0.709471	NC_002505	0.00428199	0.00754121		VC2455	hypothetical protein	GeneID:2612997	NP_232084.1	59.4293
serine transporter CDS	1381482	1382735	1254	reverse	2.4	-2.4	-0.508293	NC_002505	0.00431268	0.00759138		VC1301	serine transporter	GeneID:2614755	NP_230946.1	279.003
anti-oxidant AhpCTSA family protein CDS	786666	787289	624	reverse	2.4	-2.4	-0.19265	NC_002505	0.00432127	0.0076026		VC0731	anti-oxidant AhpCTSA family protein	GeneID:2615740	NP_230380.1	4497.08
hypothetical protein CDS	2824217	2824387	171	forward	2.4	-2.4	-0.509444	NC_002505	0.00441088	0.00775628		VC2652	hypothetical protein	GeneID:2615669	NP_232280.1	120.432
hypothetical protein CDS	616344	617639	1296	reverse	2.3	2.3	0.779446	NC_002506	0.00447203	0.0078598		VCA0681	hypothetical protein	GeneID:2612204	NP_233069.1	50.3244
biotin sulfoxide reductase CDS	2100348	2102795	2448	reverse	2.3	-2.3	-0.332069	NC_002505	0.00447537	0.00786165		VC1950	biotin sulfoxide reductase	GeneID:2613454	NP_231584.1	642.617
hypothetical protein CDS	1953656	1954129	474	reverse	2.3	2.3	0.727675	NC_002505	0.00449784	0.00789707		VC1811	hypothetical protein	GeneID:2613691	NP_231445.1	59.1074
flagellar rod protein FlaI CDS	2293431	2293745	315	reverse	2.3	-2.3	-0.593121	NC_002505	0.00475687	0.00834761		VC2139	flagellar rod protein FlaI	GeneID:2613275	NP_231770.1	101.004
hypothetical protein CDS	2274536	2275096	561	forward	2.3	-2.3	-0.575532	NC_002505	0.00477318	0.00837195		VC2119	hypothetical protein	GeneID:2613375	NP_231750.1	104.581
hypothetical protein CDS	327418	327870	453	forward	2.3	-2.3	-0.829196	NC_002506	0.00483626	0.00847825		VCA0322	hypothetical protein	GeneID:2612867	NP_232718.1	47.5182
hypothetical protein CDS	2255331	2256104	774	forward	2.3	-2.3	-0.601401	NC_002505	0.00485964	0.00851491		VC2094	hypothetical protein	GeneID:2613350	NP_231726.1	88.7398
hypothetical protein CDS	576967	577431	465	reverse	2.3	2.3	1.35722	NC_002506	0.00486244	0.00851547		VCA0640	hypothetical protein	GeneID:2612743	NP_233029.1	14.7954
cadB CDS	285652	286989	1338	forward	2.3	-2.3	-1.17946	NC_002505	0.0049135	0.0086005	cadB	VC0280	lysine/cadaverine antiporter	GeneID:2615003	NP_229936.1	46.6159
def CDS	167987	168493	507	forward	2.3	2.3	0.82218	NC_002506	0.00495222	0.00866386	def	VCA0150	peptide deformylase	GeneID:2612555	NP_232550.1	41.1978
fumarate hydratase, class I CDS	1385397	1386914	1518	forward	2.3	-2.3	-0.218617	NC_002505	0.00497736	0.00870342		VC1304	fumarate hydratase, class I	GeneID:2614758	NP_230949.1	1763.91
thiazole biosynthesis adenylyltransferase ThiF CDS	63238	64014	777	forward	2.3	2.3	1.18562	NC_002505	0.00499521	0.00873019		VC0063	thiazole biosynthesis adenylyltransferase ThiF	GeneID:2614106	NP_229722.1	20.3671
UDP-glucose 6-dehydrogenase CDS	722216	723382	1167	reverse	2.3	2.3	0.882599	NC_002506	0.0050326	0.00879106		VCA0780	UDP-glucose 6-dehydrogenase	GeneID:2612673	NP_233166.1	30.1082
N-acetylneuraminic acid mutarotase CDS	1923895	1925049	1155	reverse	2.3	-2.3	-0.843878	NC_002505	0.00508418	0.00887665		VC1774	N-acetylneuraminic acid mutarotase	GeneID:2613654	NP_231409.1	41.968
cysM CDS	568688	569575	888	reverse	2.3	-2.3	-0.519155	NC_002505	0.00515522	0.00899611	cysM	VC0537	cysteine synthase B	GeneID:2615206	NP_230188.1	128.243
sensor histidine kinase CDS	1764914	1766302	1389	forward	2.3	2.3	0.601616	NC_002505	0.0052633	0.00918006		VC1639	sensor histidine kinase	GeneID:2613770	NP_231276.1	96.5122
hypothetical protein CDS	2091673	2092968	1296	reverse	2.3	-2.3	-0.577047	NC_002505	0.00536328	0.00934968		VC1941	hypothetical protein	GeneID:2613570	NP_231575.1	92.8116
para-aminobenzoate synthase component I CDS	1383845	1385221	1377	reverse	2.3	-2.3	-0.698003	NC_002505	0.00537388	0.00936341		VC1303	para-aminobenzoate synthase component I	GeneID:2614757	NP_230948.1	82.9632
gamma-glutamyl kinase CDS	2428261	2429394	1134	reverse	2.3	2.3	0.352466	NC_002505	0.00539101	0.00938851		VC2274	gamma-glutamyl kinase	GeneID:2613196	NP_231905.2	238.547
hypothetical protein CDS	1528845	1529504	660	forward	2.3	-2.3	-0.801224	NC_002505	0.00540495	0.00940801		VC1431	hypothetical protein	GeneID:2614063	NP_231074.1	46.1372
succinate dehydrogenase hydrophobic membrane anchor protein CDS	2252041	2252385	345	reverse	2.3	-2.3	-0.521394	NC_002505	0.00545351	0.00948772		VC2090	succinate dehydrogenase hydrophobic membrane anchor protein	GeneID:2613346	NP_231722.1	166.933
DNA polymerase III subunit delta' CDS	2169279	2170253	975	reverse	2.3	-2.3	-0.792532	NC_002505	0.00546913	0.00951009		VC2015	DNA polymerase III subunit delta'	GeneID:2613394	NP_231649.1	47.7612
cholera enterotoxin subunit A CDS	1567338	1568114	777	reverse	2.3	-2.3	-0.876116	NC_002505	0.00551228	0.00958028		VC1457	cholera enterotoxin subunit A	GeneID:2613963	NP_231100.1	40.4878
MSHA biogenesis protein MshK CDS	427375	427692	318	forward	2.3	-2.3	-0.636905	NC_002505	0.00552927	0.00960493		VC0401	MSHA biogenesis protein MshK	GeneID:2614086	NP_230055.1	78.0581
hypothetical protein CDS	2667410	2668498	1089	reverse	2.3	2.3	1.05152	NC_002505	0.00555205	0.00963964		VC2487	hypothetical protein	GeneID:2615144	NP_232116.1	27.8878
sodium-dependent transporter CDS	2164974	2166434	1461	forward	2.3	-2.3	-0.9697	NC_002505	0.00559531	0.00970983		VC2012	sodium-dependent transporter	GeneID:2613516	NP_231646.2	30.8384
cmk CDS	2065592	2066281	690	reverse	2.2	-2.2	-0.483832	NC_002505	0.00586978	0.010181	cmk	VC1916	cytidylate kinase	GeneID:2613545	NP_231550.1	147.68
chemotaxis protein CheV CDS	1715544	1716530	987	reverse	2.2	-2.2	-0.389508	NC_002505	0.00600474	0.0104098		VC1602	chemotaxis protein CheV	GeneID:2613858	NP_231242.1	262.454
hypothetical protein CDS	1605686	1606402	717	reverse	2.2	2.2	1.7519	NC_002505	0.00606131	0.0105026		VC1495	hypothetical protein	GeneID:2614001	NP_231136.1	8.41812
hypothetical protein CDS	103162	104385	1224	forward	2.2	2.2	0.791757	NC_002506	0.0061075	0.010573		VCA0096	hypothetical protein	GeneID:2612713	NP_232497.1	40.0244
hypothetical protein CDS	1284862	1285656	795	forward	2.2	-2.2	-0.568186	NC_002505	0.00610812	0.010573		VC1210	hypothetical protein	GeneID:2614643	NP_230855.1	88.872
site-specific recombinase IntI4 CDS	309750	310712	963	reverse	2.2	2.2	0.615816	NC_002506	0.00612228	0.0105922		VCA0291	site-specific recombinase IntI4	GeneID:2611971	NP_232687.1	65.8931
quinolinate synthetase CDS	1974555	1975616	1062	reverse	2.2	-2.2	-0.52047	NC_002505	0.00617003	0.0106695		VC1833	quinolinate synthetase	GeneID:2613587	NP_231467.1	114.736
apaG CDS	471271	471651	381	reverse	2.2	-2.2	-0.592065	NC_002505	0.00618089	0.0106829	apaG	VC0442	ApaG protein	GeneID:2615774	NP_230096.1	86.2885
pyruvate-flavoredoxin oxidoreductase CDS	465651	468890	3240	reverse	2.2	2.2	0.715526	NC_002506	0.00619311	0.0106934		VCA0530	pyruvate-flavoredoxin oxidoreductase	GeneID:2612700	NP_232921.1	49.9706
accessory colonization factor AcfC CDS	903380	904150	771	forward	2.2	-2.2	-0.620676	NC_002505	0.0061932	0.0106934		VC0841	accessory colonization factor AcfC	GeneID:2614508	NP_230489.1	86.3198
hypothetical protein CDS	910197	910805	609	forward	2.2	2.2	0.905867	NC_002506	0.00620595	0.01071		VCA0961	hypothetical protein	GeneID:2612318	NP_233345.1	27.9155
phosphomethylpyrimidine kinase CDS	1375081	1375929	849	forward	2.2	2.2	0.713963	NC_002505	0.00622973	0.0107457		VC1296	phosphomethylpyrimidine kinase	GeneID:2614750	NP_230941.1	50.4544
lipopolysaccharide biosynthesis glycosyltransferase CDS	229975	230754	780	reverse	2.2	-2.2	-0.725035	NC_002505	0.00628429	0.0108343		VC0224	lipopolysaccharide biosynthesis glycosyltransferase	GeneID:2614184	NP_229881.1	52.5418
serine protease CDS	745355	746347	993	reverse	2.2	2.2	0.998255	NC_002506	0.0063267	0.010902		VCA0803	serine protease	GeneID:2612776	NP_233189.1	22.7479
carbonic anhydrase CDS	614080	614748	669	reverse	2.2	-2.2	-0.393642	NC_002505	0.00636344	0.0109598		VC0586	carbonic anhydrase	GeneID:2615374	NP_230236.1	251.677
hypothetical protein CDS	181732	183486	1755	forward	2.2	-2.2	-0.262468	NC_002505	0.00642469	0.0110549		VC0180	hypothetical protein	GeneID:2614191	NP_229837.1	756.1
hypothetical protein CDS	969256	969615	360	forward	2.2	-2.2	-0.375139	NC_002506	0.00642512	0.0110549		VCA1021	hypothetical protein	GeneID:2612451	NP_233405.1	272.357
moaD CDS	1095195	1095440	246	forward	2.2	-2.2	-0.783419	NC_002505	0.00644292	0.01108	moaD	VC1027	molybdopterin synthase small subunit	GeneID:2614297	NP_230672.1	50.2843
oadA-2 CDS	849373	851171	1800	reverse	2.2	2.2	1.18628	NC_002505	0.00653846	0.0112387	oadA-2	VC0793m	oxaloacetate decarboxylase	GeneID:2614956	NP_230442.1	17.8966
[truncated: 270 more rows]

## Sheet: genes used for Fig. 2A
Sequence Name	Pathway	Name	locus_tag	Differential Expression Log2 Ratio	Differential Expression Adjusted p-value	db_xref	Length	Direction	gene	product	protein_id	Differential Expression Base Mean
NC_002505	Carbon Metabolism/Transport	PTS system fructose-specific transporter subunitIIA CDS	VC1820	-5.9307	2.85e-49	GeneID:2613700	441	forward		PTS system fructose-specific transporter subunitIIA	NP_231454.1	309.369
NC_002505	Carbon Metabolism/Transport	PTS system fructose-specific transporter subunitIIABC CDS	VC1826	-5.8614	4.98e-224	GeneID:2613580	1902	forward		PTS system fructose-specific transporter subunitIIABC	NP_231460.1	2376.2
NC_002505	Pathogenicity	leader peptidase TcpJ CDS	VC0839	-5.66684	6.65e-08	GeneID:2614506	762	forward		leader peptidase TcpJ	NP_230487.1	20.5515
NC_002506	Ion Transport	formate transporter 1 CDS	VCA0540	-5.0674	2.19e-21	GeneID:2612255	1452	reverse		formate transporter 1	NP_232930.1	2136.39
NC_002505	Carbon Metabolism/Transport	PTS system fructose-specific transporter subunitIIBC CDS	VC1821	-4.5554	3.85e-125	GeneID:2613701	1404	forward		PTS system fructose-specific transporter subunitIIBC	NP_231455.1	944.86
NC_002505	Transcription/Transcription Regulation	transcriptional regulator CDS	VC1825	-4.52447	6.72e-121	GeneID:2613579	840	reverse		transcriptional regulator	NP_231459.1	626.747
NC_002505	Hypothetical Protein/Undefined	hypothetical protein CDS	VC0654	-4.47333	5.96e-44	GeneID:2615444	528	forward		hypothetical protein	NP_230303.1	179.416
NC_002506	Carbon Metabolism/Transport	anaerobic C4-dicarboxylate transporter CDS	VCA0205	-4.26154	1.11e-266	GeneID:2612350	1329	reverse		anaerobic C4-dicarboxylate transporter	NP_232604.1	1675.18
NC_002505	Carbon Metabolism/Transport	PTS system fructose-specific transporter subunitIIB CDS	VC1823	-4.00247	7.89e-20	GeneID:2613703	300	forward		PTS system fructose-specific transporter subunitIIB	NP_231457.1	71.5597
NC_002505	Anaerobic Respiration	cytochrome c-type protein TorC CDS	VC1693	-3.92861	1.86e-244	GeneID:2613824	1185	reverse		cytochrome c-type protein TorC	NP_231329.1	1474.73
NC_002505	Amino Acid Metabolism	gltD CDS	VC2374	-3.89981	1.61e-132	GeneID:2613043	1470	forward	gltD	glutamate synthase subunit beta	NP_232004.1	852.674
NC_002505	Antibiotic/Xenobiotic Resistance	oppB CDS	VC1092	-3.8859	4.72e-69	GeneID:2614362	921	forward	oppB	oligopeptide transporter permease	NP_230737.1	279.02
NC_002506	Stress Response	cold shock domain-contain protein CDS	VCA0933	-3.86739	3.24e-28	GeneID:2612854	213	forward		cold shock domain-contain protein	NP_233318.1	126.78
NC_002505	Biofilm	TCP pilus virulence regulatory protein CDS	VC0838	-3.82689	4.59e-09	GeneID:2614505	831	forward		TCP pilus virulence regulatory protein	NP_230486.1	33.3496
NC_002505	Transcription/Transcription Regulation	DNA-binding protein CDS	VC1696	-3.80018	9.99e-35	GeneID:2613827	234	forward		DNA-binding protein	NP_231332.2	135.478
NC_002505	Amino Acid Metabolism	3-phosphoserine/phosphohydroxythreonine aminotransferase CDS	VC1159	-3.77546	1.86e-89	GeneID:2614592	1140	forward		3-phosphoserine/phosphohydroxythreonine aminotransferase	NP_230804.1	389.074
NC_002505	Ion Transport	transporter CDS	VC1314	-3.75992	3.08e-50	GeneID:2614768	1464	forward		transporter	NP_230958.1	200.937
NC_002505	Nitrogen Metabolism	nitrate reductase protein NapE CDS	VC1694	-3.72954	3.12e-64	GeneID:2613825	219	reverse		nitrate reductase protein NapE	NP_231330.1	271.254
NC_002505	Transcription/Transcription Regulation	ROK family transcriptional regulator CDS	VC2007	-3.68058	3.43e-77	GeneID:2613511	1218	reverse		ROK family transcriptional regulator	NP_231641.1	328.122
NC_002505	Hypothetical Protein/Undefined	hypothetical protein CDS	VC0783	-3.55829	5.96e-74	GeneID:2615326	1983	forward		hypothetical protein	NP_230432.1	477.697
NC_002506	Hypothetical Protein/Undefined	hypothetical protein CDS	VCA0536	-3.55596	2.29e-53	GeneID:2612279	867	reverse		hypothetical protein	NP_232926.1	218.114
NC_002505	Antibiotic/Xenobiotic Resistance	oligopeptide ABC transporter permease CDS	VC1093	-3.51648	6.17e-65	GeneID:2614363	903	forward		oligopeptide ABC transporter permease	NP_230738.1	267.615
NC_002506	Respiration	pntA CDS	VCA0563	-3.44988	1.28e-222	GeneID:2612908	1539	forward	pntA	NAD(P) transhydrogenase subunit alpha	NP_232953.1	1384.09
NC_002505	Antibiotic/Xenobiotic Resistance	oligopeptide ABC transporter substrate-binding protein CDS	VC1091	-3.42834	1.78e-272	GeneID:2614361	1632	forward		oligopeptide ABC transporter substrate-binding protein	NP_230736.1	2888.95
NC_002506	DNA Repair/Replication	MutT/nudix family protein CDS	VCA0592	-3.35998	4.77e-09	GeneID:2612549	561	reverse		MutT/nudix family protein	NP_232982.1	186.306
NC_002506	Proteolysis	peptidase T CDS	VCA0180	-3.3589	8.61e-45	GeneID:2611863	1233	forward		peptidase T	NP_232580.1	198.542
NC_002506	Hypothetical Protein/Undefined	hypothetical protein CDS	VCA0195	-3.34706	5.71e-08	GeneID:2612373	549	reverse		hypothetical protein	NP_232595.1	24.3084
NC_002505	Antibiotic/Xenobiotic Resistance	oppD CDS	VC1094	-3.25268	1.63e-74	GeneID:2614364	975	forward	oppD	oligopeptide ABC transporter ATP-binding protein	NP_230739.1	340.461
NC_002505	Antibiotic/Xenobiotic Resistance	oligopeptide ABC transporter ATP-binding protein CDS	VC1095	-3.24947	1.37e-86	GeneID:2614365	1011	forward		oligopeptide ABC transporter ATP-binding protein	NP_230740.1	428.308
NC_002506	Protein Transport	SecA-like protein CDS	VCA0628	-3.22596	1.73e-35	GeneID:2612529	2175	forward		SecA-like protein	NP_233017.1	179.571
NC_002505	Cell Wall	N-acetyl-D-glucosamine kinase CDS	VC1532	-3.1823	2.23e-87	GeneID:2613911	909	reverse		N-acetyl-D-glucosamine kinase	NP_231172.1	397.025
NC_002505	Chemotaxis	methyl-accepting chemotaxis protein CDS	VC1898	-3.1796	2.09e-145	GeneID:2613527	2019	forward		methyl-accepting chemotaxis protein	NP_231532.1	816.262
NC_002505	Hypothetical Protein/Undefined	hypothetical protein CDS	VC2745	-3.15605	8.34e-33	GeneID:2614908	324	reverse		hypothetical protein	NP_232371.1	140.632
NC_002505	Cell Division	peptidoglycan-associated lipoprotein CDS	VC1835	-3.13278	6.34e-277	GeneID:2613589	519	reverse		peptidoglycan-associated lipoprotein	NP_231469.1	2255.4
NC_002505	Hypothetical Protein/Undefined	hypothetical protein CDS	VC1871	-3.12756	4.63e-104	GeneID:2613625	501	forward		hypothetical protein	NP_231505.2	635.559
NC_002505	Hypothetical Protein/Undefined	hypothetical protein CDS	VC1197	-3.1198	7.66e-60	GeneID:2614630	696	reverse		hypothetical protein	NP_230842.1	255.576
NC_002505	Iron Homeostasis/Transport	enterobactin synthetase subunit F CDS	VC1579	-3.11336	6.09e-83	GeneID:2613833	1671	reverse		enterobactin synthetase subunit F	NP_231219.1	409.981
NC_002505	Hypothetical Protein/Undefined	hypothetical protein CDS	VC2221	-3.096	2.4e-25	GeneID:2613261	141	forward		hypothetical protein	NP_231852.1	1298.87
NC_002506	Hypothetical Protein/Undefined	hypothetical protein CDS	VCA0224	-3.07857	0.00484769	GeneID:2612610	306	reverse		hypothetical protein	NP_232623.1	5.36476
NC_002506	Carbon Metabolism/Transport	malS CDS	VCA0860	-3.0677	1.08e-109	GeneID:2612900	2073	forward	malS	alpha-amylase	NP_233246.1	694.128
NC_002506	Hypothetical Protein/Undefined	hypothetical protein CDS	VCA0562	-3.04221	5.41e-11	GeneID:2612232	279	forward		hypothetical protein	NP_232952.1	38.0076
NC_002505	Hypothetical Protein/Undefined	hypothetical protein CDS	VC1865	-3.00871	9.11e-87	GeneID:2613619	1554	forward		hypothetical protein	NP_231499.1	521.302
NC_002505	Carbon Metabolism/Transport	phosphoenolpyruvate carboxylase CDS	VC2646	-3.00499	3.22e-223	GeneID:2615663	2631	forward		phosphoenolpyruvate carboxylase	NP_232274.2	1570.91
NC_002505	Biofilm	toxin co-regulated pilus biosynthesis protein D CDS	VC0833	-2.99839	0.000502957	GeneID:2614500	837	forward		toxin co-regulated pilus biosynthesis protein D	NP_230481.1	10.451
NC_002506	Ion Transport	dcuC CDS	VCA0665	-2.98739	8.26e-106	GeneID:2612512	1380	forward	dcuC	C4-dicarboxylate transporter DcuC	NP_233054.1	604.338
NC_002505	Amino Acid Metabolism	glnA CDS	VC2746	-2.98244	1.25e-240	GeneID:2614909	1410	forward	glnA	glutamine synthetase	NP_232372.1	3089.06
NC_002506	Carbon Metabolism/Transport	maltose operon periplasmic protein CDS	VCA1027	-2.95866	4.32e-81	GeneID:2612419	837	reverse		maltose operon periplasmic protein	NP_233411.1	501.069
NC_002505	Hypothetical Protein/Undefined	hypothetical protein CDS	VC1490	-2.93264	1.13e-33	GeneID:2613996	543	reverse		hypothetical protein	NP_231131.1	142.592
NC_002505	Protein Synthesis/Modification	acetyltransferase CDS	VC0655	-2.92005	1.04e-32	GeneID:2615445	552	forward		acetyltransferase	NP_230304.1	138.446
NC_002506	Lipid Metabolism/Transport	glpA CDS	VCA0747	-2.90029	1.14e-50	GeneID:2611906	1644	forward	glpA	sn-glycerol-3-phosphate dehydrogenase subunit A	NP_233133.1	343.095
NC_002506	Nitrogen Metabolism	carbonic anhydrase CDS	VCA0274	-2.88395	5.96e-38	GeneID:2612041	720	forward		carbonic anhydrase	NP_232672.1	165.343
NC_002506	Fermentation	iron-containing alcohol dehydrogenase CDS	VCA0702	-2.87468	4.18e-62	GeneID:2612085	1149	forward		iron-containing alcohol dehydrogenase	NP_233089.1	323.311
NC_002505	Nitrogen Metabolism	PTS system nitrogen regulatory subunit IIA CDS	VC1824	-2.87341	7.34e-34	GeneID:2613704	780	forward		PTS system nitrogen regulatory subunit IIA	NP_231458.1	147.275
NC_002505	Hypothetical Protein/Undefined	hypothetical protein CDS	VC1165	-2.85478	2.15e-06	GeneID:2614598	870	reverse		hypothetical protein	NP_230810.1	20.1428
NC_002505	Hypothetical Protein/Undefined	hypothetical protein CDS	VC0863	-2.84526	8.32e-46	GeneID:2614530	1560	forward		hypothetical protein	NP_230510.1	213.743
NC_002505	Respiration	cytochrome d ubiquinol oxidase subunit I CDS	VC1844	-2.84199	6.21e-267	GeneID:2613598	1626	reverse		cytochrome d ubiquinol oxidase subunit I	NP_231478.1	2289.44
NC_002505	Proteolysis	thermostable carboxypeptidase 1 CDS	VC1414	-2.83987	2.63e-84	GeneID:2614046	1575	reverse		thermostable carboxypeptidase 1	NP_231057.1	422.662
NC_002506	Chemotaxis	methyl-accepting chemotaxis protein CDS	VCA0773	-2.82191	2.41e-53	GeneID:2612326	1422	forward		methyl-accepting chemotaxis protein	NP_233159.1	357.822
NC_002505	Hypothetical Protein/Undefined	hypothetical protein CDS	VC2149	-2.78305	1.45e-57	GeneID:2613285	288	reverse		hypothetical protein	NP_231780.1	335.811
NC_002506	Carbon Metabolism/Transport	maltodextrin phosphorylase CDS	VCA0013	-2.78038	4.77e-242	GeneID:2612304	2454	forward		maltodextrin phosphorylase	NP_232414.1	5595.02
NC_002505	Fermentation	iron-containing alcohol dehydrogenase CDS	VC1147	-2.76956	1.11e-49	GeneID:2614580	1269	forward		iron-containing alcohol dehydrogenase	NP_230792.1	239.101
NC_002505	Fermentation	citrate lyase subunit gamma CDS	VC0797	-2.75357	0.0379961	GeneID:2615340	297	forward		citrate lyase subunit gamma	NP_230446.1	2.40751
NC_002505	Carbon Metabolism/Transport	mannose-6-phosphate isomerase CDS	VC1827	-2.74876	1.39e-37	GeneID:2613581	1167	forward		mannose-6-phosphate isomerase	NP_231461.1	239.922
NC_002505	Carbon Metabolism/Transport	trehalose-6-phosphate hydrolase CDS	VC0911	-2.74011	5.59e-202	GeneID:2614202	1689	forward		trehalose-6-phosphate hydrolase	NP_230558.1	1969.89
NC_002505	Ion Transport	nhaB CDS	VC1901	-2.71446	1.19e-88	GeneID:2613530	1593	forward	nhaB	sodium/proton antiporter	NP_231535.1	512.887
NC_002505	Hypothetical Protein/Undefined	hypothetical protein CDS	VC1697	-2.70925	9.13e-32	GeneID:2613828	831	forward		hypothetical protein	NP_231333.1	143.648
NC_002506	Hypothetical Protein/Undefined	hypothetical protein CDS	VCA0364	-2.69991	0.000628156	GeneID:2612730	267	forward		hypothetical protein	NP_232759.1	10.7067
NC_002506	Carbon Metabolism/Transport	acetoacetyl-CoA reductase CDS	VCA0691	-2.67512	1.65e-05	GeneID:2612138	741	reverse		acetoacetyl-CoA reductase	NP_233079.1	17.4995
NC_002505	Carbon Metabolism/Transport	fructose-1,6-bisphosphatase CDS	VC2544	-2.67374	7.33e-57	GeneID:2615561	1011	forward		fructose-1,6-bisphosphatase	NP_232172.1	333.016
NC_002505	Hypothetical Protein/Undefined	hypothetical protein CDS	VC1619	-2.67317	0.000168158	GeneID:2613875	549	forward		hypothetical protein	NP_231259.1	13.683
NC_002505	Carbon Metabolism/Transport	phosphoenolpyruvate-protein phosphotransferase CDS	VC0965	-2.67045	8.76e-146	GeneID:2614218	1722	reverse		phosphoenolpyruvate-protein phosphotransferase	NP_230612.1	1202.86
NC_002506	Protein Synthesis/Modification	groES CDS	VCA0819	-2.66576	3.87e-107	GeneID:2612375	291	forward	groES	co-chaperonin GroES	NP_233205.1	1059.53
NC_002505	Hypothetical Protein/Undefined	hypothetical protein CDS	VC1189	-2.66451	8.95e-11	GeneID:2614622	423	forward		hypothetical protein	NP_230834.1	43.3754
NC_002506	Stress Response	microcin immunity protein MccF CDS	VCA0439	-2.63839	4.68e-23	GeneID:2611962	1005	forward		microcin immunity protein MccF	NP_232833.1	101.963
NC_002505	Cell Wall	beta-hexosaminidase CDS	VC0692	-2.63431	1.3e-27	GeneID:2615481	993	forward		beta-hexosaminidase	NP_230341.1	127.997
NC_002505	Carbon Metabolism/Transport	oxaloacetate decarboxylase subunit beta CDS	VC0551	-2.6262	9.17e-67	GeneID:2615228	1131	forward		oxaloacetate decarboxylase subunit beta	NP_230202.1	397.727
NC_002506	DNA Repair/Replication	methyltransferase CDS	VCA0832	-2.58069	1.35e-53	GeneID:2612646	633	reverse		methyltransferase	NP_233218.1	267.743
NC_002505	Nucleoside(-tide) Metabolism/Transport	cpdB CDS	VC2562	-2.57645	3.1e-69	GeneID:2615579	1962	forward	cpdB	bifunctional 2',3'-cyclic nucleotide 2'-phosphodiesterase/3'-nucleotidase	NP_232190.2	659.954
NC_002505	Ion Transport	Na+/H+ antiporter CDS	VC2037	-2.55049	1.15e-99	GeneID:2613416	1446	forward		Na+/H+ antiporter	NP_231671.1	659.301
NC_002505	Hypothetical Protein/Undefined	hypothetical protein CDS	VC1421	-2.54498	1.62e-06	GeneID:2614053	639	forward		hypothetical protein	NP_231064.1	23.0262
NC_002506	Hypothetical Protein/Undefined	hypothetical protein CDS	VCA1053	-2.52834	2.39e-07	GeneID:2612080	396	reverse		hypothetical protein	NP_233435.2	27.6953
NC_002505	TCA Cycle	gltA CDS	VC2092	-2.51893	5.48e-185	GeneID:2613348	1296	forward	gltA	type II citrate synthase	NP_231724.1	1554.99
NC_002505	Stress Response	tpx CDS	VC0824	-2.51843	3.9e-40	GeneID:2614491	495	forward	tpx	2-Cys peroxiredoxin	NP_230472.1	242.205
NC_002506	Hypothetical Protein/Undefined	hypothetical protein CDS	VCA0078	-2.51354	4.27e-26	GeneID:2612060	333	forward		hypothetical protein	NP_232479.1	127.472
NC_002506	Carbon Metabolism/Transport	acetyl-CoA acetyltransferase CDS	VCA0690	-2.50987	9.64e-08	GeneID:2612148	1206	reverse		acetyl-CoA acetyltransferase	NP_233078.1	29.3361
NC_002505	Amino Acid Metabolism	rhtB CDS	VC0136	-2.50501	4.81e-26	GeneID:2615265	618	forward	rhtB	homoserine/homoserine lactone efflux protein	NP_229794.1	131.908
NC_002506	Nucleoside(-tide) Metabolism/Transport	anaerobic ribonucleoside triphosphate reductase CDS	VCA0511	-2.49849	9.36e-06	GeneID:2612587	2121	forward		anaerobic ribonucleoside triphosphate reductase	NP_232902.1	295.688
NC_002505	Amino Acid Metabolism	autonomous glycyl radical cofactor GrcA CDS	VC2361	-2.49847	1.94e-124	GeneID:2613030	378	forward		autonomous glycyl radical cofactor GrcA	NP_231991.1	4426.97
NC_002506	Cofactor Biosynthesis	nadE CDS	VCA0207	-2.49313	6.42e-28	GeneID:2612343	831	reverse	nadE	NAD synthetase	NP_232606.1	133.283
NC_002506	Carbon Metabolism/Transport	malQ CDS	VCA0014	-2.49215	4.27e-144	GeneID:2612495	2181	forward	malQ	4-alpha-glucanotransferase	NP_232415.1	2553.46
NC_002505	Chemotaxis	methyl-accepting chemotaxis protein CDS	VC0282	-2.48455	1.16e-58	GeneID:2615005	1671	reverse		methyl-accepting chemotaxis protein	NP_229938.1	317.145
NC_002506	Hypothetical Protein/Undefined	hypothetical protein CDS	VCA0567	-2.47481	6.37e-19	GeneID:2612822	891	forward		hypothetical protein	NP_232957.1	97.3798
NC_002505	Amino Acid Metabolism	aromatic amino acid aminotransferase CDS	VC1293	-2.47178	1.53e-129	GeneID:2614747	1191	reverse		aromatic amino acid aminotransferase	NP_230938.2	966.837
NC_002506	Transport	outer membrane protein W CDS	VCA0867	-2.46602	5.89e-79	GeneID:2612873	654	reverse		outer membrane protein W	NP_233253.1	477.731
NC_002506	Prophage	integrase CDS	VCA0281	-2.45569	3e-41	GeneID:2612017	1158	forward		integrase	NP_232677.1	216.876
NC_002505	Transcription/Transcription Regulation	LuxR family transcriptional regulator CDS	VC2702	-2.45084	1.04e-40	GeneID:2615530	630	forward		LuxR family transcriptional regulator	NP_232329.1	218.014
NC_002505	Proteolysis	protease CDS	VC0652	-2.44803	7.47e-37	GeneID:2615442	1014	reverse		protease	NP_230301.1	232.415
NC_002505	Nucleoside(-tide) Metabolism/Transport	ribonucleotide-diphosphate reductase subunit alpha CDS	VC1256	-2.4451	3.57e-111	GeneID:2614693	2286	reverse		ribonucleotide-diphosphate reductase subunit alpha	NP_230901.1	725.975
NC_002506	Stress Response	microcin immunity protein MccF CDS	VCA0337	-2.41767	5.34e-20	GeneID:2612508	1005	forward		microcin immunity protein MccF	NP_232733.1	94.5105
NC_002505	Transcription/Transcription Regulation	DNA-binding transcriptional regulator HexR CDS	VC1148	-2.41361	9.83e-64	GeneID:2614581	855	reverse		DNA-binding transcriptional regulator HexR	NP_230793.1	386.725
NC_002505	Hypothetical Protein/Undefined	hypothetical protein CDS	VC2378	-2.41309	2.46e-14	GeneID:2613047	435	forward		hypothetical protein	NP_232008.1	66.3723
NC_002506	Chemotaxis	methyl-accepting chemotaxis protein CDS	VCA1069	-2.40444	5.18e-72	GeneID:2612009	1920	reverse		methyl-accepting chemotaxis protein	NP_233451.1	615.29
NC_002505	Carbon Metabolism/Transport	PTS system fructose-specific transporter subunitIIABC CDS	VC1822	-2.40442	2.66e-50	GeneID:2613702	1866	reverse		PTS system fructose-specific transporter subunitIIABC	NP_231456.1	285.597
NC_002505	Hypothetical Protein/Undefined	hypothetical protein CDS	VC1780	-2.40186	0.000466591	GeneID:2613660	294	forward		hypothetical protein	NP_231415.1	14.5372
NC_002506	Ion Transport	outer membrane protein CDS	VCA1008	-2.39708	8.42e-17	GeneID:2612801	996	forward		outer membrane protein	NP_233392.1	113.498
NC_002505	Transcription/Transcription Regulation	DNA-binding response regulator CDS	VC1320	-2.39419	1.9e-16	GeneID:2614774	705	reverse		DNA-binding response regulator	NP_230964.1	75.8881
NC_002505	Respiration	cbb3-type cytochrome c oxidase subunit I CDS	VC1442	-2.37743	1.88e-134	GeneID:2614074	1434	reverse		cbb3-type cytochrome c oxidase subunit I	NP_231085.1	1191.97
NC_002505	Nucleoside(-tide) Metabolism/Transport	ushA CDS	VC2174	-2.37704	2.59e-85	GeneID:2613310	1662	reverse	ushA	bifunctional UDP-sugar hydrolase/5'-nucleotidase	NP_231805.1	718.998
NC_002505	Cofactor Biosynthesis	bioD CDS	VC1115	-2.35461	2.61e-37	GeneID:2614385	717	forward	bioD	dithiobiotin synthetase	NP_230760.1	221.806
NC_002506	Respiration	pntB CDS	VCA0564	-2.34424	6.18e-142	GeneID:2612909	1377	forward	pntB	pyridine nucleotide transhydrogenase	NP_232954.1	1214.31
NC_002505	Lipid Metabolism/Transport	3-hydroxydecanoyl-ACP dehydratase CDS	VC1483	-2.331	8.44e-24	GeneID:2613989	519	forward		3-hydroxydecanoyl-ACP dehydratase	NP_231124.1	156.958
NC_002506	Hypothetical Protein/Undefined	membrane protein GlpM CDS	VCA0633	-2.32555	3.83e-08	GeneID:2612938	351	reverse		membrane protein GlpM	NP_233022.1	34.8753
NC_002506	Hypothetical Protein/Undefined	hypothetical protein CDS	VCA0039	-2.3243	1.02e-08	GeneID:2612422	423	reverse		hypothetical protein	NP_232440.1	37.5636
NC_002505	Carbon Metabolism/Transport	malate dehydrogenase CDS	VC1188	-2.32357	1.85e-74	GeneID:2614621	1689	reverse		malate dehydrogenase	NP_230833.2	494.2
NC_002505	Nucleoside(-tide) Metabolism/Transport	NupC family protein CDS	VC2352	-2.32021	7.51e-134	GeneID:2613148	1257	reverse		NupC family protein	NP_231982.1	1541.25
NC_002505	Amino Acid Metabolism	5-carboxymethyl-2-hydroxymuconate delta-isomerase CDS	VC2669	-2.31627	3.47e-09	GeneID:2615497	351	reverse		5-carboxymethyl-2-hydroxymuconate delta-isomerase	NP_232297.1	40.7784
NC_002506	Fermentation	aldehyde dehydrogenase CDS	VCA1067	-2.30784	3.56e-22	GeneID:2612016	1443	reverse		aldehyde dehydrogenase	NP_233449.1	117.821
NC_002505	Hypothetical Protein/Undefined	FixG-like protein CDS	VC0036	-2.30387	3.31e-55	GeneID:2614481	1425	reverse		FixG-like protein	NP_229695.2	342.253
NC_002505	Stress Response	aldo/keto reductase CDS	VC0667	-2.3017	3.89e-36	GeneID:2615456	1059	reverse		aldo/keto reductase	NP_230316.1	291.278
NC_002506	Hypothetical Protein/Undefined	hypothetical protein CDS	VCA0026	-2.27768	8.16e-38	GeneID:2612487	636	reverse		hypothetical protein	NP_232427.1	218.36
NC_002505	Hypothetical Protein/Undefined	hypothetical protein CDS	VC2471	-2.27594	3.8e-33	GeneID:2613013	261	reverse		hypothetical protein	NP_232100.1	212.368
NC_002506	Hypothetical Protein/Undefined	hypothetical protein CDS	VCA0079	-2.27107	2.67e-73	GeneID:2612039	1293	forward		hypothetical protein	NP_232480.1	553.44
NC_002505	Stress Response	tellurite resistance protein-like protein CDS	VC0813	-2.26585	2.09e-09	GeneID:2615356	579	reverse		tellurite resistance protein-like protein	NP_230462.1	42.6627
NC_002506	Amino Acid Metabolism	D-3-phosphoglycerate dehydrogenase CDS	VCA0630	-2.25257	1.48e-10	GeneID:2612939	972	reverse		D-3-phosphoglycerate dehydrogenase	NP_233019.1	53.6634
NC_002505	Cell Wall	membrane-bound lytic murein transglycosylase D CDS	VC2237	-2.25043	1.58e-21	GeneID:2613159	1599	forward		membrane-bound lytic murein transglycosylase D	NP_231868.1	115.978
NC_002505	Hypothetical Protein/Undefined	gonadoliberin III-like protein CDS	VC1161	-2.24778	1.94e-30	GeneID:2614594	1509	reverse		gonadoliberin III-like protein	NP_230806.1	186.827
NC_002505	Carbon Metabolism/Transport	oxaloacetate decarboxylase CDS	VC0550	-2.24123	7.12e-83	GeneID:2615227	1794	forward		oxaloacetate decarboxylase	NP_230201.1	1015.82
NC_002505	Stress Response	hydroxyacylglutathione hydrolase GloB CDS	VC2236	-2.23975	2.04e-16	GeneID:2613158	759	forward		hydroxyacylglutathione hydrolase GloB	NP_231867.1	84.6601
NC_002505	Carbon Metabolism/Transport	bifunctional 5,10-methylene-tetrahydrofolate dehydrogenase/ 5,10-methylene-tetrahydrofolate cyclohydrolase CDS	VC1942	-2.23854	3.03e-17	GeneID:2613572	936	forward		bifunctional 5,10-methylene-tetrahydrofolate dehydrogenase/ 5,10-methylene-tetrahydrofolate cyclohydrolase	NP_231576.1	88.9737
NC_002505	Ion Transport	transporter CDS	VC0338	-2.22876	2.16e-26	GeneID:2615074	1437	reverse		transporter	NP_229992.1	166.844
NC_002506	Amino Acid Metabolism	L-allo-threonine aldolase CDS	VCA0765	-2.22442	1.36e-37	GeneID:2612345	1032	forward		L-allo-threonine aldolase	NP_233151.1	220.266
NC_002505	Amino Acid Metabolism	3-dehydroquinate dehydratase CDS	VC0297	-2.2134	3.74e-21	GeneID:2614967	453	reverse		3-dehydroquinate dehydratase	NP_229952.1	116.787
NC_002505	Hypothetical Protein/Undefined	hypothetical protein CDS	VC2167	-2.20676	1.37e-10	GeneID:2613303	438	forward		hypothetical protein	NP_231798.1	50.6429
NC_002505	Hypothetical Protein/Undefined	hypothetical protein CDS	VC2371	-2.20466	6.74e-14	GeneID:2613040	951	reverse		hypothetical protein	NP_232001.1	71.6546
NC_002505	Hypothetical Protein/Undefined	hypothetical protein CDS	VC2357	-2.19721	3.45e-25	GeneID:2613153	234	forward		hypothetical protein	NP_231987.1	137.067
NC_002505	Lipid Metabolism/Transport	patatin-like protein CDS	VC0178	-2.18837	4.88e-43	GeneID:2614189	1068	forward		patatin-like protein	NP_229835.1	305.111
NC_002505	Proteolysis	M20A family peptidase CDS	VC1343	-2.17704	6.15e-27	GeneID:2614797	1107	reverse		M20A family peptidase	NP_230987.1	177.565
NC_002506	Amino Acid Metabolism	ornithine decarboxylase CDS	VCA1063	-2.17229	6.71e-114	GeneID:2612032	2163	reverse		ornithine decarboxylase	NP_233445.1	1215.56
NC_002505	Carbon Metabolism/Transport	hypothetical protein CDS	VC2001	-2.15968	2.1e-36	GeneID:2613505	891	forward		hypothetical protein	NP_231635.1	234.884
NC_002505	Hypothetical Protein/Undefined	hypothetical protein CDS	VC0343	-2.1412	2.51e-10	GeneID:2615056	465	forward		hypothetical protein	NP_229997.2	54.9813
NC_002505	Lipid Metabolism/Transport	3-oxoacyl-ACP synthase CDS	VC2019	-2.1325	1.28e-65	GeneID:2613398	1245	reverse		3-oxoacyl-ACP synthase	NP_231653.1	552.558
NC_002505	Amino Acid Metabolism	class V aminotransferase CDS	VC0392	-2.12599	7.02e-33	GeneID:2614989	1119	forward		class V aminotransferase	NP_230046.1	242.534
NC_002505	Proteolysis	aminopeptidase CDS	VC0067	-2.12204	4.05e-54	GeneID:2612945	1794	reverse		aminopeptidase	NP_229726.1	431.016
NC_002505	Hypothetical Protein/Undefined	hypothetical protein CDS	VC1828	-2.11792	2.98e-10	GeneID:2613582	453	reverse		hypothetical protein	NP_231462.1	58.3501
NC_002505	Pentose Phosphate Pathway	phosphoglucomutase CDS	VC2095	-2.11639	6.75e-93	GeneID:2613351	1647	reverse		phosphoglucomutase	NP_231727.1	920.543
NC_002506	Hypothetical Protein/Undefined	hypothetical protein CDS	VCA0631	-2.11558	1.28e-08	GeneID:2612940	516	reverse		hypothetical protein	NP_233020.1	47.1697
NC_002505	Stress Response	heat shock protein 90 CDS	VC0985	-2.11193	1.41e-182	GeneID:2614238	1908	forward		heat shock protein 90	NP_230631.1	3748.18
NC_002505	TCA Cycle	aconitate hydratase B CDS	VC0604	-2.11147	9.2e-121	GeneID:2615392	2598	forward		aconitate hydratase B	NP_230254.1	2539.84
NC_002506	Hypothetical Protein/Undefined	hypothetical protein CDS	VCA0629	-2.10833	4.06e-06	GeneID:2612530	1041	reverse		hypothetical protein	NP_233018.1	27.5071
NC_002505	Proteolysis	pepN CDS	VC1494	-2.10663	3.01e-71	GeneID:2614000	2607	reverse	pepN	aminopeptidase	NP_231135.1	638.734
NC_002506	Hypothetical Protein/Undefined	hypothetical protein CDS	VCA0236	-2.10389	1.17e-16	GeneID:2612460	297	forward		hypothetical protein	NP_232634.1	93.3349
NC_002505	Hypothetical Protein/Undefined	hypothetical protein CDS	VC1577	-2.10292	1.32e-36	GeneID:2613831	822	reverse		hypothetical protein	NP_231217.1	257.424
NC_002505	Pathogenicity	hemolysin CDS	VC0558	-2.10068	8.43e-26	GeneID:2615235	1281	reverse		hemolysin	NP_230209.1	161.643
NC_002505	TCA Cycle	isocitrate dehydrogenase CDS	VC1141	-2.10035	6.08e-99	GeneID:2614411	2226	forward		isocitrate dehydrogenase	NP_230786.1	1512.18
NC_002505	Hypothetical Protein/Undefined	hypothetical protein CDS	VC1151	-2.09012	1.65e-10	GeneID:2614584	906	reverse		hypothetical protein	NP_230796.1	52.8787
NC_002505	Respiration	cytochrome d ubiquinol oxidase subunit II CDS	VC1843	-2.07084	7.76e-113	GeneID:2613597	1137	reverse		cytochrome d ubiquinol oxidase subunit II	NP_231477.1	1457.98
NC_002506	Hypothetical Protein/Undefined	hypothetical protein CDS	VCA1112	-2.06335	0.017151	GeneID:2612182	2127	reverse		hypothetical protein	NP_233491.1	143.933
NC_002505	Protein Synthesis/Modification	peptidyl-prolyl cis-trans isomerse D CDS	VC1918	-2.06291	9.88e-53	GeneID:2613547	1860	reverse		peptidyl-prolyl cis-trans isomerse D	NP_231552.1	503.104
NC_002505	Hypothetical Protein/Undefined	hypothetical protein CDS	VC0651	-2.0535	1.01e-22	GeneID:2615441	879	reverse		hypothetical protein	NP_230300.2	135.93
NC_002505	Stress Response	sensor histidine kinase/response regulator CDS	VC1445	-2.04229	6.95e-18	GeneID:2614077	1719	forward		sensor histidine kinase/response regulator	NP_231088.1	106.887
NC_002505	Hypothetical Protein/Undefined	hypothetical protein CDS	VC1153	-2.04213	2.22e-18	GeneID:2614586	609	forward		hypothetical protein	NP_230798.1	127.316
NC_002505	Transcription/Transcription Regulation	nusB CDS	VC2267	-2.0409	0.0126594	GeneID:2613189	471	reverse	nusB	transcription antitermination protein NusB	NP_231898.1	187.085
NC_002506	Ion Transport	mscL CDS	VCA0612	-2.0402	6.14e-23	GeneID:2612883	411	forward	mscL	large-conductance mechanosensitive channel	NP_233001.1	141.159
NC_002505	Anaerobic Respiration	formate dehydrogenase cytochrome B556 subunit CDS	VC1511	-2.03474	5.6e-42	GeneID:2614017	1074	reverse		formate dehydrogenase cytochrome B556 subunit	NP_231152.1	314.053
NC_002505	Nitrogen Metabolism	PII uridylyl-transferase CDS	VC2262	-2.03362	3.09e-43	GeneID:2613184	2646	forward		PII uridylyl-transferase	NP_231893.1	326.914
NC_002506	Hypothetical Protein/Undefined	hypothetical protein CDS	VCA0173	-2.03126	3.41e-18	GeneID:2611878	489	reverse		hypothetical protein	NP_232573.1	106.222
NC_002505	Amino Acid Metabolism	gltD CDS	VC2377	-2.02147	1.75e-47	GeneID:2613046	1416	forward	gltD	glutamate synthase subunit beta	NP_232007.1	423.949
NC_002506	Ion Transport	NadC family protein CDS	VCA0025	-2.02111	9.83e-42	GeneID:2612526	1389	forward		NadC family protein	NP_232426.1	300.384
NC_002505	Amino Acid Metabolism	asparaginase CDS	VC2603	-2.01554	6.63e-30	GeneID:2615620	981	reverse		asparaginase	NP_232231.1	220.063
NC_002505	Respiration	manganese-dependent inorganic pyrophosphatase CDS	VC1687	-2.00362	2.74e-06	GeneID:2613818	906	reverse		manganese-dependent inorganic pyrophosphatase	NP_231323.1	34.0579
NC_002505	Lipid Metabolism/Transport	glycerol-3-phosphate ABC transporter permease CDS	VC1550	2.00051	0.000510849	GeneID:2613929	882	forward		glycerol-3-phosphate ABC transporter permease	NP_231190.1	17.7555
NC_002506	Hypothetical Protein/Undefined	hypothetical protein CDS	VCA0732	2.00558	9.43e-38	GeneID:2611948	399	forward		hypothetical protein	NP_233119.1	203.552
NC_002505	Ribosomal Protein	rpsC CDS	VC2590	2.00819	4.94e-93	GeneID:2615607	702	reverse	rpsC	30S ribosomal protein S3	NP_232218.1	13167.6
NC_002506	Protein Transport	TonB1 protein CDS	VCA0910	2.01311	3.38e-22	GeneID:2612226	750	forward		TonB1 protein	NP_233295.1	85.4012
NC_002506	Hypothetical Protein/Undefined	hypothetical protein CDS	VCA0216	2.01698	8.87e-10	GeneID:2612637	267	forward		hypothetical protein	NP_232615.1	34.4193
NC_002505	Ribosomal Protein	rpsS CDS	VC2592	2.02221	4.22e-104	GeneID:2615609	279	reverse	rpsS	30S ribosomal protein S19	NP_232220.1	4619.89
NC_002505	Iron Homeostasis/Transport	iron-hydroxamate transporter permease CDS	VC0203	2.02879	1.24e-23	GeneID:2614187	1962	forward		iron-hydroxamate transporter permease	NP_229860.1	95.3071
NC_002505	Hypothetical Protein/Undefined	hypothetical protein CDS	VC0074	2.03024	3.39e-20	GeneID:2614857	390	forward		hypothetical protein	NP_229733.1	91.9062
NC_002505	Amino Acid Metabolism	oxidoreductase CDS	VC1345	2.03072	1.07e-22	GeneID:2614799	1137	forward		oxidoreductase	NP_230989.1	96.9296
NC_002505	Respiration	carbonic anhydrase CDS	VC0058	2.03094	2.53e-62	GeneID:2614444	555	reverse		carbonic anhydrase	NP_229717.1	317.148
NC_002505	Ribosomal Protein	rplD CDS	VC2595	2.03279	1.99e-157	GeneID:2615612	603	reverse	rplD	50S ribosomal protein L4	NP_232223.1	7498.64
NC_002505	Pathogenicity	hemolysin CDS	VC0040	2.03357	2.61e-63	GeneID:2614553	648	forward		hemolysin	NP_229699.1	346.071
NC_002506	Hypothetical Protein/Undefined	hypothetical protein CDS	VCA0188	2.03588	0.0042675	GeneID:2611837	279	forward		hypothetical protein	NP_232588.1	6.95344
NC_002505	Ribosomal Protein	rpsQ CDS	VC2587	2.03817	4.22e-82	GeneID:2615604	255	reverse	rpsQ	30S ribosomal protein S17	NP_232215.1	4867.69
NC_002505	DNA Repair/Replication	DNA repair protein RadC CDS	VC1786	2.04079	0.00663083	GeneID:2613666	477	forward		DNA repair protein RadC	NP_231421.1	6.66261
NC_002505	Hypothetical Protein/Undefined	hypothetical protein CDS	VC1267	2.04705	2.98e-26	GeneID:2614721	1083	forward		hypothetical protein	NP_230912.1	124.045
NC_002505	Nucleoside(-tide) Metabolism/Transport	extracellular deoxyribonuclease CDS	VC0470	2.04855	1.71e-64	GeneID:2615132	696	reverse		extracellular deoxyribonuclease	NP_230124.1	293.93
NC_002505	Ribosomal Protein	rpsB CDS	VC2260	2.04973	7.37e-106	GeneID:2613182	729	reverse	rpsB	30S ribosomal protein S2	NP_231891.1	6274.15
NC_002505	Nucleoside(-tide) Metabolism/Transport	NupC family protein CDS	VC1953	2.05774	5.05e-10	GeneID:2613457	1218	reverse		NupC family protein	NP_231587.1	38.0506
NC_002506	Transposon	transposase OrfAB subunit A CDS	VCA0507	2.05966	2.29e-16	GeneID:2612252	345	forward		transposase OrfAB subunit A	NP_232898.1	59.2216
NC_002505	Ribosomal Protein	rpsE CDS	VC2579	2.06715	4.28e-140	GeneID:2615596	504	reverse	rpsE	30S ribosomal protein S5	NP_232207.1	7832.33
NC_002506	Nucleoside(-tide) Metabolism/Transport	NupC family protein CDS	VCA0179	2.07381	0.0134952	GeneID:2611862	1209	forward		NupC family protein	NP_232579.1	74.2287
NC_002506	Transcription/Transcription Regulation	TetR family transcriptional regulator CDS	VCA0999	2.074	4.85e-23	GeneID:2612249	576	forward		TetR family transcriptional regulator	NP_233383.1	95.626
NC_002506	Biofilm	N-acetylglucosamine-binding protein A CDS	VCA0811	2.07564	1.14e-31	GeneID:2611865	1458	forward		N-acetylglucosamine-binding protein A	NP_233197.1	131.678
NC_002505	Protein Transport	secY CDS	VC2576	2.07722	2.95e-144	GeneID:2615593	1335	reverse	secY	preprotein translocase subunit SecY	NP_232204.1	20075.2
NC_002505	Hypothetical Protein/Undefined	hypothetical protein CDS	VC1369	2.08282	4.14e-10	GeneID:2614823	1017	forward		hypothetical protein	NP_231013.1	41.6725
NC_002505	Protein Transport	periplasmic linker protein CDS	VC1674	2.08349	2.72e-34	GeneID:2613805	1110	reverse		periplasmic linker protein	NP_231310.1	152.788
NC_002505	Transcription/Transcription Regulation	iron-regulated virulence regulatory protein IrgB CDS	VC0474	2.08372	3.74e-13	GeneID:2615136	897	reverse		iron-regulated virulence regulatory protein IrgB	NP_230128.1	53.0152
NC_002506	DNA Repair/Replication	resolvase CDS	VCA0795	2.08691	5.09e-25	GeneID:2612604	957	forward		resolvase	NP_233181.1	94.6499
NC_002505	Transcription/Transcription Regulation	greA CDS	VC0634	2.0873	9.55e-65	GeneID:2615422	477	forward	greA	transcription elongation factor GreA	NP_230283.1	436.923
NC_002506	Protein Synthesis/Modification	infC CDS	VCA0288	2.08885	2.77e-127	GeneID:2612162	390	forward	infC	initiation factor IF3	NP_232684.1	5433.15
NC_002506	DNA Repair/Replication	exonuclease SbcD CDS	VCA0520	2.09092	4.06e-34	GeneID:2612774	1140	forward		exonuclease SbcD	NP_232911.1	134.581
NC_002506	Amino Acid Metabolism	gamma-glutamyltranspeptidase CDS	VCA0558	2.09696	0.000911276	GeneID:2612648	1569	forward		gamma-glutamyltranspeptidase	NP_232948.1	131.481
NC_002505	Ribosomal Protein	rplF CDS	VC2581	2.10132	2.48e-99	GeneID:2615598	534	reverse	rplF	50S ribosomal protein L6	NP_232209.1	9108.18
NC_002505	Ribosomal Protein	rplV CDS	VC2591	2.10183	4.33e-130	GeneID:2615608	333	reverse	rplV	50S ribosomal protein L22	NP_232219.1	6183.53
NC_002505	Protein Synthesis/Modification	infB CDS	VC0643	2.11192	2.46e-132	GeneID:2615433	2697	forward	infB	translation initiation factor IF-2	NP_230292.1	4770.81
NC_002505	Ribosomal Protein	rplL CDS	VC0327	2.11226	2.56e-227	GeneID:2615093	366	forward	rplL	50S ribosomal protein L7/L12	NP_229981.1	7544.29
NC_002506	Ribosomal Protein	rpmI CDS	VCA0289	2.1127	7.45e-156	GeneID:2611984	195	forward	rpmI	50S ribosomal protein L35	NP_232685.1	2339.56
NC_002505	Protein Synthesis/Modification	sigma-54 modulation protein CDS	VC0706	2.11308	1.29e-218	GeneID:2615710	327	reverse		sigma-54 modulation protein	NP_230355.1	20217.7
NC_002505	Transposon	transposase CDS	VC0817	2.11776	3.83e-29	GeneID:2615360	984	forward		transposase	NP_230466.1	124.209
NC_002505	Ion Transport	glutathione-regulated potassium-efflux system protein KefB CDS	VC2606	2.12047	2.25e-70	GeneID:2615623	1803	reverse		glutathione-regulated potassium-efflux system protein KefB	NP_232234.2	347.729
NC_002505	Quorum Sensing	peptide ABC transporter ATP-binding protein CDS	VC0617	2.12352	9.03e-20	GeneID:2615405	984	reverse		peptide ABC transporter ATP-binding protein	NP_230266.1	66.0106
NC_002505	Ribosomal Protein	rplC CDS	VC2596	2.12647	1.44e-182	GeneID:2615613	630	reverse	rplC	50S ribosomal protein L3	NP_232224.1	8162.27
NC_002505	Transposon	transposase OrfAB subunit A CDS	VC1477	2.13217	8.09e-18	GeneID:2613983	354	forward		transposase OrfAB subunit A	NP_231118.1	58.7218
NC_002505	Hypothetical Protein/Undefined	hypothetical protein CDS	VC0506	2.13423	1.16e-34	GeneID:2615798	735	reverse		hypothetical protein	NP_230157.1	185.076
NC_002505	Hypothetical Protein/Undefined	hypothetical protein CDS	VC0382	2.13469	5.14e-05	GeneID:2615025	171	forward		hypothetical protein	NP_230036.1	12.8351
NC_002506	Carbon Metabolism/Transport	D-ribose pyranase CDS	VCA0127	2.14114	8.61e-14	GeneID:2612601	420	forward		D-ribose pyranase	NP_232528.2	46.0039
NC_002505	Iron Homeostasis/Transport	iron-regulated protein A CDS	VC1264	2.14229	1.12e-06	GeneID:2614718	1308	forward		iron-regulated protein A	NP_230909.1	270.875
[truncated: 169 more rows]

## Sheet: DMSO vs. 10nM MMV675968 p<0.05
Name	Minimum	Maximum	Length	Direction	Differential Expression Absolute Confidence	Differential Expression Confidence	Differential Expression Log2 Ratio	Sequence Name	Differential Expression p-value	Differential Expression Adjusted p-value	gene	locus_tag	product	db_xref	protein_id	Differential Expression Base Mean
[truncated: 858 more rows]

[truncated: 1 more sheets: genes used for Fig. 2B]
