# Supplementary material for: Identification of Small Molecule Inhibitors of the Pathogen Box against Vibrio cholerae
Source: Microbiol Spectr. 2021 Dec 22;9(3):e00739-21. doi: 10.1128/Spectrum.00739-21 (PMC8694189; doi:10.1128/Spectrum.00739-21)
Supplement: SUPPLEMENTAL FILE 3 — Supplemental material. Download SPECTRUM00739-21_Supp_3_seq9.xlsx, XLSX file, 0.01 MB [file spectrum00739-21_supp_3_seq9.xlsx]

## Sheet: Sheet1
	Genes	Pathway	2.5μM MMV687807 Differential Expression Log2 Ratio	10nM MMV675968 Differential Expression Log2 Ratio
	VC1825	Transcription/Transcription Regulation	-4.52447	-1.16248
	VC1823	Carbon Metabolism/Transport	-4.00247	-1.03658
	VCA0933	Stress Response	-3.86739	1.18287
	VC0783	Hypothetical Protein/Undefined	-3.55829	1.04038
	VCA0224	Hypothetical Protein/Undefined	-3.07857	-1.24642
	VC0833	Biofilm Formation	-2.99839	1.209
	VC1490	Cell Division	-2.93264	-1.98489
	VC1824	Carbon Metabolism/Transport	-2.87341	-1.24477
	VCA0364	Hypothetical Protein/Undefined	-2.69991	-1.16853
	VCA0439	Stress Response	-2.63839	-1.11738
	VC0282	Chemotaxis	-2.48455	-1.2637
	VCA0867	Stress Response	-2.46602	-1.2246
	VC1780	Hypothetical Protein/Undefined	-2.40186	-1.16901
	VCA1008	Pathogenicity	-2.39708	1.03137
	VCA0630	Amino Acid Metabolism	-2.25257	-1.04975
	VC2371	Hypothetical Protein/Undefined	-2.20466	1.05028
	VC2357	Hypothetical Protein/Undefined	-2.19721	-1.78049
	VC1153	Transformation	-2.04213	-1.37233
	VCA0025	Ion Transport	-2.02111	-1.13699
