# Supplementary material for: Identification of Small Molecule Inhibitors of the Pathogen Box against Vibrio cholerae
Source: Microbiol Spectr. 2021 Dec 22;9(3):e00739-21. doi: 10.1128/Spectrum.00739-21 (PMC8694189; doi:10.1128/Spectrum.00739-21)
Supplement: SUPPLEMENTAL FILE 4 — Supplemental material. Download SPECTRUM00739-21_Supp_4_seq10.xlsx, XLSX file, 0.01 MB [file spectrum00739-21_supp_4_seq10.xlsx]

## Sheet: Sheet1
		TYPE	Reference genome	Query	EVIDENCE-Frequency of base	Nu position	EFFECT	LOCUS_TAG	NCBI protein ID	PRODUCT
MMV687807	Resistant mutant #1	snp	G	T	T:1473 G:1	79/873	missense	EDNMALKC_01094	NP_233177.1	transposase OrfAB subunit B
		snp	A	G	G:1260 A:1	72/873	synonymous	EDNMALKC_01094	NP_233177.1	transposase OrfAB subunit B
		snp	A	G	G:534 A:1	41/873	missense	EDNMALKC_01094	NP_233177.1	transposase OrfAB subunit B
		snp	C	T	T:367 C:0	34/873	missense	EDNMALKC_01094	NP_233177.1	transposase OrfAB subunit B
		snp	C	G	G:13 C:0	231/309	synonymous	EDNMALKC_01095	NP_233178.1	transposase OrfAB subunit A
		snp	C	T	T:263 C:0	219/309	synonymous	EDNMALKC_01095	NP_233178.1	transposase OrfAB subunit A
		snp	C	A	A:400 C:0	213/309	synonymous	EDNMALKC_01095	NP_233178.1	transposase OrfAB subunit A
		snp	T	A	A:582 T:1	204/309	synonymous	EDNMALKC_01095	NP_233178.1	transposase OrfAB subunit A
		snp	G	C	C:946 G:0	192/309	synonymous	EDNMALKC_01095	NP_233178.1	transposase OrfAB subunit A
		snp	A	T	T:1084 A:0	186/309	synonymous	EDNMALKC_01095	NP_233178.1	transposase OrfAB subunit A
		snp	A	C	C:1238 A:0	180/309	synonymous	EDNMALKC_01095	NP_233178.1	transposase OrfAB subunit A
		complex	TTTTC	CTTTG	CTTTG:1493 TTTTC:0	169/309	missense	EDNMALKC_01095	NP_233178.1	transposase OrfAB subunit A
		snp	T	C	C:1925 T:3	156/309	synonymous	EDNMALKC_01095	NP_233178.1	transposase OrfAB subunit A
		complex	GCCTC	ACCTT	ACCTT:911 GCCTC:3	-				tRNA-Leu
	Resistant mutant #2	snp	G	T	T:437 G:0	79/873	missense	EDNMALKC_01094	NP_233177.1	transposase OrfAB subunit B
		snp	A	G	G:364 A:0	72/873	synonymous	EDNMALKC_01094	NP_233177.1	transposase OrfAB subunit B
		snp	A	G	G:143 A:0	41/873	missense	EDNMALKC_01094	NP_233177.1	transposase OrfAB subunit B
		snp	C	T	T:97 C:0	34/873	missense	EDNMALKC_01094	NP_233177.1	transposase OrfAB subunit B
		snp	C	T	T:70 C:0	219/309	synonymous	EDNMALKC_01095	NP_233178.1	transposase OrfAB subunit A
		snp	C	A	A:111 C:0	213/309	synonymous	EDNMALKC_01095	NP_233178.1	transposase OrfAB subunit A
		snp	T	A	A:160 T:1	204/309	synonymous	EDNMALKC_01095	NP_233178.1	transposase OrfAB subunit A
		snp	G	C	C:246 G:0	192/309	synonymous	EDNMALKC_01095	NP_233178.1	transposase OrfAB subunit A
		snp	A	T	T:284 A:0	186/309	synonymous	EDNMALKC_01095	NP_233178.1	transposase OrfAB subunit A
		snp	A	C	C:321 A:0	180/309	synonymous	EDNMALKC_01095	NP_233178.1	transposase OrfAB subunit A
		complex	TTTTC	CTTTG	CTTTG:393 TTTTC:0	169/309	missense	EDNMALKC_01095	NP_233178.1	transposase OrfAB subunit A
		snp	T	C	C:536 T:0	156/309	synonymous	EDNMALKC_01095	NP_233178.1	transposase OrfAB subunit A
		ins	ACGT	ACGCGT	ACGCGT:577 ACGT:5	127/603	frameshift	EDNMALKC_02837	NP_231051.1	putative HTH-type transcriptional regulator YfiR
		complex	GCCTC	ACCTT	ACCTT:317 GCCTC:1	-		EDNMALKC_03410
	Resistant mutant #3	snp	G	T	T:472 G:0	79/873	missense	EDNMALKC_01094	NP_233177.1	transposase OrfAB subunit B
		snp	A	G	G:408 A:3	72/873	synonymous	EDNMALKC_01094	NP_233177.1	transposase OrfAB subunit B
		snp	A	G	G:154 A:1	41/873	missense	EDNMALKC_01094	NP_233177.1	transposase OrfAB subunit B
		snp	C	T	T:113 C:0	34/873	missense	EDNMALKC_01094	NP_233177.1	transposase OrfAB subunit B
		snp	C	T	T:56 C:0	219/309	synonymous	EDNMALKC_01095	NP_233178.1	transposase OrfAB subunit A
		snp	C	A	A:87 C:0	213/309	synonymous	EDNMALKC_01095	NP_233178.1	transposase OrfAB subunit A
		snp	T	A	A:122 T:1	204/309	synonymous	EDNMALKC_01095	NP_233178.1	transposase OrfAB subunit A
		snp	G	C	C:233 G:0	192/309	synonymous	EDNMALKC_01095	NP_233178.1	transposase OrfAB subunit A
		snp	A	T	T:270 A:0	186/309	synonymous	EDNMALKC_01095	NP_233178.1	transposase OrfAB subunit A
		snp	A	C	C:307 A:0	180/309	synonymous	EDNMALKC_01095	NP_233178.1	transposase OrfAB subunit A
		complex	TTTTC	CTTTG	CTTTG:383 TTTTC:0	169/309	missense	EDNMALKC_01095	NP_233178.1	transposase OrfAB subunit A
		snp	T	C	C:525 T:0	156/309	synonymous	EDNMALKC_01095	NP_233178.1	transposase OrfAB subunit A
		283	del	TGT	TT
		complex	GCCTC	ACCTT	ACCTT:337 GCCTC:0	-		EDNMALKC_03410
MMV675968	Resistant mutant #4	snp	G	T	T:624 G:0	79/873	missense	EDNMALKC_01094	NP_233177.1	transposase OrfAB subunit B
		snp	A	G	G:559 A:0	72/873	synonymous	EDNMALKC_01094	NP_233177.1	transposase OrfAB subunit B
		snp	A	G	G:249 A:1	41/873	missense	EDNMALKC_01094	NP_233177.1	transposase OrfAB subunit B
		snp	C	T	T:166 C:1	34/873	missense	EDNMALKC_01094	NP_233177.1	transposase OrfAB subunit B
		snp	C	T	T:93 C:0	219/309	synonymous	EDNMALKC_01095	NP_233178.1	transposase OrfAB subunit A
		snp	C	A	A:142 C:1	213/309	synonymous	EDNMALKC_01095	NP_233178.1	transposase OrfAB subunit A
		snp	T	A	A:210 T:1	204/309	synonymous	EDNMALKC_01095	NP_233178.1	transposase OrfAB subunit A
		snp	G	C	C:336 G:0	192/309	synonymous	EDNMALKC_01095	NP_233178.1	transposase OrfAB subunit A
		snp	A	T	T:390 A:0	186/309	synonymous	EDNMALKC_01095	NP_233178.1	transposase OrfAB subunit A
		snp	A	C	C:445 A:0	180/309	synonymous	EDNMALKC_01095	NP_233178.1	transposase OrfAB subunit A
		complex	TTTTC	CTTTG	CTTTG:548 TTTTC:0	169/309	missense	EDNMALKC_01095	NP_233178.1	transposase OrfAB subunit A
		snp	T	C	C:725 T:1	156/309	synonymous	EDNMALKC_01095	NP_233178.1	transposase OrfAB subunit A
		snp	A	G	G:1536 A:12	638/735	missense	EDNMALKC_01766	NP_233153.1	HTH-type transcriptional regulator TtgR
		complex	GCCTC	ACCTT	ACCTT:523 GCCTC:0	-		EDNMALKC_03410		tRNA-Leu
	Resistant mutant #5	snp	G	T	T:989 G:0	79/873	missense	EDNMALKC_01094	NP_233177.1	transposase OrfAB subunit B
		snp	A	G	G:847 A:1	72/873	synonymous	EDNMALKC_01094	NP_233177.1	transposase OrfAB subunit B
		snp	A	G	G:387 A:0	41/873	missense	EDNMALKC_01094	NP_233177.1	transposase OrfAB subunit B
		snp	C	T	T:263 C:0	34/873	missense	EDNMALKC_01094	NP_233177.1	transposase OrfAB subunit B
		snp	C	G	G:21 C:0	231/309	synonymous	EDNMALKC_01095	NP_233178.1	transposase OrfAB subunit A
		snp	C	T	T:154 C:0	219/309	synonymous	EDNMALKC_01095	NP_233178.1	transposase OrfAB subunit A
		snp	C	A	A:241 C:0	213/309	synonymous	EDNMALKC_01095	NP_233178.1	transposase OrfAB subunit A
		snp	T	A	A:357 T:1	204/309	synonymous	EDNMALKC_01095	NP_233178.1	transposase OrfAB subunit A
		snp	G	C	C:582 G:0	192/309	synonymous	EDNMALKC_01095	NP_233178.1	transposase OrfAB subunit A
		snp	A	T	T:665 A:0	186/309	synonymous	EDNMALKC_01095	NP_233178.1	transposase OrfAB subunit A
		snp	A	C	C:753 A:0	180/309	synonymous	EDNMALKC_01095	NP_233178.1	transposase OrfAB subunit A
		complex	TTTTC	CTTTG	CTTTG:876 TTTTC:0	169/309	missense	EDNMALKC_01095	NP_233178.1	transposase OrfAB subunit A
		snp	T	C	C:1124 T:1	156/309	synonymous	EDNMALKC_01095	NP_233178.1	transposase OrfAB subunit A
		del	ATCAATTGGATTG	AG	AG:910 ATCAATTGGATTG:4	349/735	frameshift	EDNMALKC_01766	NP_233153.1	HTH-type transcriptional regulator TtgR
		complex	GCCTC	ACCTT	ACCTT:704 GCCTC:0	-		EDNMALKC_03410		tRNA-Leu
